# Supplementary material for: On the effective stress law for rock-on-rock frictional sliding, and fault slip triggered by means of fluid injection
Source: Philos Trans A Math Phys Eng Sci. 2017 Aug 21;375(2103):20160001. doi: 10.1098/rsta.2016.0001 (PMC5580445; doi:10.1098/rsta.2016.0001)
Supplement: Rutter & Hackston supplementary data file.csv [file rsta20160001supp1.csv]

On the effective stress law for rock-on-rock frictional sliding, and fault slip triggered by means of fluid injection
Ernest Rutter and Abigail Hackston
Supplementary data file
Table 1. Modal composition and key parameters of the two sandstones studied.
UCS = unconfined compressive strength; to = cohesive strength. � values at one standard deviation.
__________________________________________________________________________
Rock type	Mineralogy		Porosity	Grain size	UCS	to	Friction
				mm	(MPa)	(MPa)	coeff
___________________________________________________________________________
Pennant	Qtz 70%, Fsp 15%,		0.046�0.002	200 � 90	154	28.4	0.66
	Fsp 15%
	Interstitial musc			�14.2	�3.6	�0.01
	oxides + clays 10%
Darley Dale	Qtz 67%, Fsp 16%		0.135�0.01	400 � 250	85	22	0.65
	Mica + clay 3%			�6.9	�1.9	�0.01
___________________________________________________________________________
Table 2. Summary of fluid injection tests performed and experimental conditions.
All tests start at 69 MPa confining pressure before fluid injection begins except DDA24 and DDA25 (100 MPa), and DDA6 (50 MPa).
Tests are grouped according to cases (a) through (d) described in the text.
Time series data for each test follows the table.				Stress (MPa) is differential stress
Stress paths are either constant Pc or constant normal stress (sn) on sawcut plane.
_________________________________________________________________________
Test#	Rock		Pore	Gouge	Sawcut	Sliding	Stress	Comment
	type		fluid		angle		Path
_________________________________________________________________________
Group (a) conductive rock matrix
DDA24	Darley Dale		oil	yes	35o	stable	const Pc	Pp effective
DDA25	Darley Dale		oil	yes	45o	stable	const Pc	Pp effective
DDN3	Darley Dale		oil	yes	55o	stable	const Pc	new fault @ 34o, Pp effective
DDA6	Darley Dale		none	no	55o	stable	const Pc	New fault @ 35o
Group (b) non-conductive rock matrix, conductive fault
Pen 15	Pennant		oil	yes	45o	stable	const Pc	Pp effective
Pa2a3	Pennant		oil	yes	45o	stable	Const sn	Pp effective
Pen20	Pennant		oil	yes	35o	stable	const Pc	Pp effective
Pa8	Pennant		oil	yes	55o	stable	const Pc	Pp effective
Pa3a1	Pennant		gas	no	45o	stable	Const sn	Pp effective
Pa3a2	Pennant		gas	no	45o	stable	const Pc	Pp effective
Pa2a3	Pennant		gas	no	45o	stable	Const sn	Pp effective
Pa2a4	Pennant		gas	yes	45o	stable	const Pc	Pp effective
Group (c) non-conductive rock matrix, non-conductive fault
Pa4a	Pennant		oil	no	45o	stable	const Pc	Overpressure required
Pa4b	Pennant		oil	no	45o	stable	const Pc	Overpressure required
Group (d) non-conductive rock matrix, conductive fault, hydraulic fracture required
Pa7	Pennant		oil	yes	45o	stick slip	const Pc	Hydrofracture
Pa9	Pennant		oil	yes	55o	stick slip	const Pc	Hydrofracture
Time series data for each experiment
	Normal and shear stresses calculated for the sawcut angle stated
Header terms: Pc = confining pressure; Ppore = pore fluid presssure ; Pc eff = Pc-Ppore ; Strain% ; Stress=Diferential stress ;
Nstress = resolved total normal stress ; SHstress = resolved shear stress ; eff sigN = total resolved normal stress - pore pressure.
File dda24
Length	47.93	Diameter	19.3	Disp.rate	0.1	mm/min	sawcut	35	deg
time s	Pc(MPa)	Ppore(MPa)	Pc eff	Strain%	eff sig1	Stress MPa	Nstress	SHstress	eff SigN
0	99.63	14.71	84.92	0	84.92	0	99.63	0	84.92
164	99.59	15.18	84.41	0.36	108.8	24.39	107.61	11.46	92.43
305	99.63	15.18	84.45	0.6	140.4	55.94	118.04	26.28	102.86
386	99.59	15.23	84.36	0.76	156.38	72.03	123.28	33.84	108.05
440	99.63	15.2	84.43	0.84	165.85	81.42	126.42	38.26	111.22
486	99.63	15.13	84.51	0.95	174.79	90.28	129.34	42.42	114.21
532	99.63	15.31	84.33	1.06	183.47	99.15	132.25	46.58	116.94
586	99.63	15.1	84.53	1.14	193.09	108.56	135.35	51.01	120.25
625	99.63	15.13	84.51	1.22	199.71	115.21	137.54	54.13	122.41
673	99.68	15.33	84.35	1.31	207.29	122.94	140.13	57.76	124.79
713	99.68	15.28	84.4	1.4	213.43	129.03	142.13	60.63	126.85
744	99.73	15.28	84.45	1.46	218.44	134	143.81	62.96	128.53
784	99.77	15.1	84.67	1.58	223.63	138.96	145.49	65.29	130.39
816	99.77	15.33	84.44	1.65	227.83	143.39	146.95	67.37	131.61
850	99.82	15.31	84.51	1.72	232.31	147.8	148.45	69.44	133.14
926	99.92	15.2	84.71	1.91	240.78	156.06	151.26	73.33	136.05
960	99.96	15.28	84.68	2.02	244.05	159.37	152.39	74.88	137.11
1040	100.06	15.13	84.93	2.22	251.45	166.52	154.84	78.24	139.71
1066	100.1	15.28	84.82	2.31	254.09	169.27	155.79	79.53	140.51
1101	100.1	15.18	84.93	2.39	256.97	172.04	156.7	80.83	141.52
1119	100.1	15.13	84.98	2.43	258.12	173.15	157.07	81.35	141.94
1128	100.1	15.26	84.85	2.48	259.1	174.26	157.43	81.87	142.18
1147	100.1	15.23	84.87	2.52	260.24	175.36	157.8	82.39	142.57
1164	100.06	15.15	84.9	2.56	261.95	177.05	158.3	83.18	143.15
1207	100.1	15.33	84.77	2.7	264.56	179.79	159.25	84.48	143.92
1218	100.1	15.15	84.95	2.74	265.3	180.35	159.44	84.74	144.28
1250	100.1	15.2	84.9	2.83	267.46	182.56	160.17	85.78	144.96
1260	100.1	15.31	84.8	2.85	267.91	183.12	160.35	86.04	145.04
1271	100.1	15.13	84.98	2.87	269.2	184.22	160.71	86.56	145.59
1282	100.1	15.26	84.85	2.92	269.63	184.78	160.89	86.82	145.64
1303	100.1	15.38	84.72	2.96	270.61	185.89	161.26	87.34	145.87
1314	100.1	15.13	84.98	3.01	271.97	186.99	161.62	87.86	146.5
1334	100.1	15.33	84.77	3.06	272.32	187.55	161.81	88.12	146.47
1353	100.1	15.18	84.93	3.12	274.14	189.21	162.35	88.9	147.17
1363	100.1	15.23	84.87	3.15	273.53	188.66	162.17	88.64	146.94
1382	100.1	15.36	84.75	3.22	275.06	190.32	162.72	89.42	147.36
1401	100.1	15.23	84.87	3.27	275.75	190.87	162.9	89.68	147.67
1431	100.1	15.36	84.75	3.36	276.72	191.98	163.26	90.2	147.9
1440	100.1	15.15	84.95	3.41	277.48	192.53	163.45	90.46	148.29
1460	100.1	15.26	84.85	3.46	277.94	193.09	163.63	90.72	148.37
1470	100.1	15.33	84.77	3.48	278.41	193.64	163.81	90.98	148.48
1481	100.1	15.36	84.75	3.54	278.39	193.64	163.81	90.98	148.45
1490	100.1	15.38	84.72	3.56	278.91	194.19	163.99	91.24	148.61
1500	100.1	15.1	85	3.61	279.75	194.75	164.17	91.5	149.07
1519	100.1	15.23	84.87	3.66	279.62	194.75	164.17	91.5	148.94
1529	100.1	15.28	84.82	3.7	280.68	195.86	164.54	92.02	149.26
1539	100.1	15.31	84.8	3.71	279.55	194.75	164.17	91.5	148.87
1558	100.1	15.38	84.72	3.78	281.13	196.41	164.72	92.28	149.34
1558	100.1	15.38	84.72	3.78	281.13	196.41	164.72	92.28	149.34
1568	100.06	15.1	84.96	3.82	279.17	194.22	163.95	91.25	148.85
1578	100.06	15.15	84.9	3.81	278.01	193.11	163.59	90.73	148.44
1587	100.06	15.15	84.9	3.82	276.91	192	163.22	90.21	148.07
1597	100.06	15.13	84.93	3.82	276.38	191.45	163.04	89.95	147.91
1607	100.1	15.15	84.95	3.82	275.82	190.87	162.9	89.68	147.75
1626	100.06	15.13	84.93	3.83	274.72	189.79	162.49	89.17	147.37
1648	100.06	15.1	84.96	3.84	274.19	189.23	162.31	88.91	147.21
1659	100.1	15.1	85	3.84	273.66	188.66	162.17	88.64	147.07
1669	100.06	15.1	84.96	3.84	273.63	188.68	162.13	88.65	147.03
1679	100.06	15.1	84.96	3.84	273.63	188.68	162.13	88.65	147.03
1689	100.06	15.1	84.96	4.03	273.08	188.12	161.95	88.39	146.85
1698	100.06	15.08	84.98	3.8	272.55	187.57	161.77	88.13	146.69
1708	100.06	15.05	85.01	3.78	272.02	187.02	161.58	87.87	146.53
1718	100.06	15.02	85.03	3.76	270.94	185.91	161.22	87.35	146.2
1727	100.01	14.9	85.11	3.74	267.17	182.05	159.9	85.54	145.01
1737	100.01	14.84	85.17	3.74	264.45	179.28	158.99	84.24	144.15
1747	100.01	14.74	85.27	3.73	261.78	176.51	158.08	82.93	143.34
1756	100.01	14.66	85.35	3.71	258.54	173.19	156.99	81.37	142.32
1766	99.96	14.59	85.38	3.92	255.82	170.44	156.04	80.08	141.45
1776	99.96	14.51	85.45	3.7	252.57	167.12	154.94	78.52	140.43
1786	99.96	14.41	85.56	3.68	249.35	163.8	153.85	76.96	139.44
1795	99.96	14.38	85.58	3.69	247.72	162.14	153.3	76.18	138.92
1805	99.96	14.38	85.58	3.69	247.72	162.14	153.3	76.18	138.92
1815	99.96	15.31	84.66	3.69	246.79	162.14	153.3	76.18	138
1826	99.96	16.44	83.52	3.69	246.21	162.69	153.49	76.44	137.04
1836	99.96	16.39	83.57	3.69	246.26	162.69	153.49	76.44	137.1
1865	99.96	17.91	82.05	3.69	244.74	162.69	153.49	76.44	135.58
1874	99.96	18.32	81.64	3.68	244.88	163.24	153.67	76.7	135.35
1874	99.96	18.32	81.64	3.68	244.88	163.24	153.67	76.7	135.35
1894	99.96	19.61	80.35	3.68	243.59	163.24	153.67	76.7	134.06
1913	99.96	21.96	78.01	3.68	241.25	163.24	153.67	76.7	131.71
1933	99.96	23.35	76.62	3.68	240.41	163.8	153.85	76.96	130.5
1942	99.96	23.91	76.05	3.71	239.84	163.8	153.85	76.96	129.94
1952	99.96	24.48	75.48	3.68	239.28	163.8	153.85	76.96	129.37
1962	99.96	25.13	74.84	3.68	238.63	163.8	153.85	76.96	128.72
1992	100.01	26.52	73.49	3.68	237.27	163.77	153.89	76.95	127.37
2012	100.01	27.93	72.08	3.68	235.85	163.77	153.89	76.95	125.96
2012	100.01	27.93	72.08	3.68	235.85	163.77	153.89	76.95	125.96
2021	100.01	27.86	72.15	3.68	235.93	163.77	153.89	76.95	126.03
2041	100.01	27.75	72.26	3.68	236.03	163.77	153.89	76.95	126.14
2060	100.01	28.48	71.53	3.68	235.31	163.77	153.89	76.95	125.41
2080	100.01	29.76	70.25	3.68	234.02	163.77	153.89	76.95	124.13
2090	100.01	30.95	69.06	3.68	232.84	163.77	153.89	76.95	122.94
2099	100.06	31.57	68.49	3.67	232.8	164.31	154.11	77.2	122.54
2109	100.06	31.98	68.08	3.67	232.38	164.31	154.11	77.2	122.13
2140	100.06	34.2	65.86	3.68	229.61	163.75	153.93	76.94	119.73
2151	100.06	33.94	66.12	3.68	229.87	163.75	153.93	76.94	119.99
2163	100.06	35.92	64.13	3.68	227.89	163.75	153.93	76.94	118.01
2173	100.06	35.61	64.44	3.68	228.2	163.75	153.93	76.94	118.32
2194	100.06	36.23	63.82	3.68	227.02	163.2	153.75	76.68	117.52
2205	100.06	36.1	63.95	3.68	227.15	163.2	153.75	76.68	117.64
2227	100.1	37.39	62.71	3.69	225.34	162.62	153.61	76.41	116.21
2227	100.1	37.39	62.71	3.69	225.34	162.62	153.61	76.41	116.21
2249	100.1	38.78	61.32	3.69	223.94	162.62	153.61	76.41	114.82
2260	100.1	38.63	61.47	3.69	223.54	162.07	153.42	76.15	114.79
2271	100.1	39.14	60.96	3.69	223.03	162.07	153.42	76.15	114.28
2281	100.1	39.02	61.09	3.7	222.6	161.52	153.24	75.89	114.23
2291	100.1	39.51	60.6	3.7	222.11	161.52	153.24	75.89	113.74
2303	100.1	39.4	60.7	3.7	221.66	160.96	153.06	75.63	113.66
2313	100.1	39.3	60.8	3.71	221.21	160.41	152.88	75.37	113.58
2336	100.06	39.84	60.22	3.74	220.09	159.88	152.65	75.12	112.81
2348	100.1	40.46	59.65	3.74	218.95	159.3	152.51	74.85	112.05
2359	100.1	41.34	58.77	3.75	216.96	158.19	152.15	74.33	110.81
2370	100.1	41.1	59	3.77	214.98	155.98	151.42	73.29	110.32
2382	100.1	41.64	58.46	3.79	211.67	153.21	150.51	71.98	108.86
2393	100.1	42.21	57.89	3.82	208.33	150.44	149.6	70.68	107.39
2404	100.1	42.08	58.02	3.83	207.35	149.33	149.23	70.16	107.15
2415	100.1	42.6	57.51	3.83	205.73	148.22	148.87	69.64	106.27
2437	100.1	43.76	56.35	3.84	203.46	147.11	148.5	69.12	104.75
2459	100.1	44.63	55.47	3.86	200.92	145.45	147.96	68.34	103.32
2481	100.1	45.12	54.98	3.87	198.77	143.79	147.41	67.56	102.29
2503	100.1	45.79	54.31	3.88	196.99	142.68	147.05	67.04	101.25
2515	100.1	47.26	52.84	3.89	194.42	141.58	146.68	66.52	99.42
2538	100.1	47.78	52.33	3.91	191.69	139.36	145.95	65.48	98.17
2549	100.1	48.5	51.6	3.92	189.86	138.25	145.59	64.96	97.09
2561	100.1	48.32	51.79	3.95	188.93	137.14	145.22	64.44	96.9
2572	100.1	49.04	51.06	3.97	186.55	135.48	144.68	63.66	95.64
2583	100.1	49.89	50.21	3.98	184.59	134.38	144.31	63.14	94.42
2605	100.1	51.02	49.08	4	180.69	131.61	143.4	61.83	92.38
2617	100.1	51.13	48.98	4.01	179.47	130.5	143.04	61.31	91.91
2628	100.1	51.62	48.49	4.02	177.88	129.39	142.67	60.79	91.05
2650	100.06	52.26	47.8	4.03	175.55	127.75	142.09	60.02	89.82
2662	100.1	53.16	46.94	4.07	173.56	126.62	141.76	59.49	88.6
2673	100.1	54.01	46.09	4.08	171.6	125.51	141.4	58.97	87.38
2697	100.1	54.71	45.39	4.09	169.25	123.85	140.85	58.19	86.14
2720	100.1	55.33	44.78	4.1	166.97	122.19	140.3	57.41	84.98
2733	100.06	55.12	44.93	4.11	166.59	121.66	140.08	57.16	84.96
2745	100.06	55.79	44.26	4.12	164.82	120.55	139.72	56.64	83.92
2745	100.06	55.79	44.26	4.12	164.82	120.55	139.72	56.64	83.92
2757	100.1	56.69	43.41	4.12	163.38	119.97	139.57	56.37	82.88
2780	100.1	57.29	42.82	4.14	161.13	118.31	139.03	55.59	81.74
2792	100.1	57.18	42.92	4.15	160.13	117.21	138.66	55.07	81.48
2815	100.1	58.81	41.3	4.17	155.73	114.44	137.75	53.77	78.95
2838	100.1	58.47	41.63	4.17	155.51	113.88	137.57	53.51	79.1
2861	100.1	59.71	40.4	4.18	153.17	112.77	137.21	52.99	77.5
2873	100.06	59.58	40.48	4.19	152.72	112.24	136.98	52.74	77.4
2896	100.1	61.67	38.44	4.2	148.99	110.56	136.48	51.95	74.81
2908	100.1	61.23	38.87	4.24	148.33	109.45	136.11	51.43	74.88
2920	100.1	61.93	38.18	4.25	146.52	108.34	135.75	50.9	73.82
2945	100.1	62.6	37.51	4.27	142.53	105.02	134.65	49.34	72.06
2968	100.1	63.08	37.02	4.47	140.38	103.36	134.11	48.56	71.02
2980	100.1	63.88	36.22	4.29	139.02	102.8	133.93	48.3	70.04
2991	100.1	63.78	36.32	4.3	138.57	102.25	133.74	48.04	69.96
3014	100.1	64.53	35.58	4.49	136.72	101.14	133.38	47.52	68.85
3049	100.1	65.89	34.21	4.36	132.58	98.37	132.47	46.22	66.57
3061	100.1	66.77	33.33	4.36	131.15	97.82	132.29	45.96	65.52
3084	100.1	68.21	31.89	4.37	128.05	96.16	131.74	45.18	63.53
3109	100.1	68.99	31.12	4.39	125.06	93.94	131.01	44.14	62.02
3134	100.06	69.58	30.48	4.44	122.23	91.75	130.24	43.11	60.66
3134	100.06	69.58	30.48	4.44	122.23	91.75	130.24	43.11	60.66
3146	100.1	69.14	30.96	4.45	121.58	90.62	129.92	42.58	60.78
3192	100.1	69.81	30.29	4.47	118.7	88.4	129.19	41.54	59.38
3203	100.1	69.68	30.42	4.47	118.83	88.4	129.19	41.54	59.51
3214	100.1	71.31	28.8	4.47	116.65	87.85	129.01	41.28	57.7
3245	100.1	71.2	28.9	4.48	115.09	86.19	128.46	40.49	57.26
3267	100.1	71.95	28.15	4.5	112.13	83.97	127.73	39.45	55.78
3278	100.1	73.44	26.66	4.51	110.08	83.42	127.55	39.19	54.1
3300	100.1	74.55	25.55	4.56	105.65	80.1	126.45	37.63	51.9
3325	100.06	73.57	26.48	4.57	104.94	78.46	125.87	36.86	52.29
3352	100.1	74.42	25.68	4.58	103.01	77.33	125.54	36.33	51.12
3391	100.1	75.12	24.98	4.61	99.54	74.56	124.63	35.03	49.51
3417	100.1	77.62	22.48	4.62	95.93	73.45	124.27	34.51	46.65
3430	100.1	76.85	23.26	4.66	95.04	71.79	123.72	33.73	46.88
3456	100.1	77.57	22.54	4.67	92.66	70.13	123.17	32.95	45.61
3469	100.1	78.44	21.66	4.68	91.23	69.57	122.99	32.69	44.55
3495	100.1	79.06	21.04	4.7	87.84	66.8	122.08	31.39	43.02
3520	100.1	78.86	21.25	4.74	86.39	65.14	121.53	30.61	42.68
3533	100.1	79.4	20.71	4.74	85.85	65.14	121.53	30.61	42.14
3559	100.1	79.63	20.47	4.74	85.06	64.59	121.35	30.35	41.72
3574	100.1	79.86	20.24	4.75	84.28	64.03	121.17	30.09	41.31
3600	100.1	79.73	20.37	4.75	83.85	63.48	120.99	29.83	41.26
3652	100.01	79.47	20.54	4.62	77.96	57.43	118.9	26.98	39.43
3703	99.92	79.19	20.72	4.55	67.12	46.4	115.18	21.8	35.99
3755	99.82	79.22	20.6	4.45	57.07	36.47	111.82	17.13	32.6
3822	99.68	79.24	20.44	4.31	44.79	24.35	107.69	11.44	28.45
3848	99.63	79.35	20.29	4.37	40.78	20.49	106.38	9.63	27.03
3899	99.63	79.35	20.29	4.14	33.58	13.29	104.01	6.25	24.66
3951	99.63	79.24	20.39	4	27.59	7.2	102	3.38	22.76
3977	99.63	79.24	20.39	3.95	24.82	4.43	101.09	2.08	21.85
4018	99.63	79.27	20.36	3.82	20.92	0.55	99.82	0.26	20.55
4031	99.59	79.24	20.34	3.8	20.36	0.02	99.59	0.01	20.35
4044	99.63	79.24	20.39	3.74	20.39	0	99.63	0	20.39
File dda25
Length	48.44	Diameter	19.76	Disp.rate	0.1	mm/min	sawcut	45	deg
time s	Pc(MPa)	Ppore(MPa)	Pc eff	Strain%	eff sig1	Stress MPa	Nstress	SHstress	eff SigN
0	99.92	17.58	82.34	0	82.34	0	99.92	0	82.34
47	100.01	17.66	82.35	0.12	87.06	4.71	102.37	2.36	84.7
62	100.01	17.61	82.4	0.15	89.76	7.36	103.69	3.68	86.08
89	100.1	17.52	82.59	0.2	93.07	10.48	105.35	5.24	87.83
117	100.1	17.64	82.47	0.29	95.07	12.6	106.4	6.3	88.77
117	100.1	17.64	82.47	0.29	95.07	12.6	106.4	6.3	88.77
144	100.1	17.55	82.56	0.34	97.8	15.24	107.72	7.62	90.18
156	100.1	17.61	82.5	0.39	98.8	16.3	108.25	8.15	90.65
183	100.1	17.55	82.56	0.47	100.97	18.41	109.31	9.21	91.76
193	100.1	17.69	82.41	0.7	101.88	19.47	109.84	9.73	92.14
215	100.1	17.49	82.61	0.55	104.72	22.11	111.16	11.05	93.67
237	100.1	17.52	82.59	0.6	107.34	24.75	112.48	12.38	94.96
258	100.1	17.61	82.5	0.63	109.89	27.39	113.8	13.7	96.19
279	100.1	17.49	82.61	0.68	113.18	30.56	115.39	15.28	97.9
289	100.1	17.61	82.5	0.7	114.12	31.62	115.91	15.81	98.31
311	100.1	17.58	82.53	0.74	118.37	35.85	118.03	17.92	100.45
342	100.06	17.49	82.57	0.8	123.72	41.15	120.63	20.58	103.14
363	100.1	17.43	82.67	0.84	128.03	45.36	122.78	22.68	105.35
363	100.1	17.43	82.67	0.84	128.03	45.36	122.78	22.68	105.35
384	100.1	17.4	82.7	0.89	132.29	49.59	124.9	24.79	107.5
415	100.1	17.37	82.73	1.17	138.66	55.93	128.07	27.96	110.69
446	100.1	17.4	82.7	0.98	145.5	62.8	131.5	31.4	114.1
457	100.1	17.37	82.73	1.02	147.64	64.91	132.56	32.45	115.19
477	100.06	17.4	82.66	1.03	152.34	69.69	134.9	34.84	117.5
489	100.06	17.37	82.68	1.06	155.01	72.33	136.22	36.16	118.85
498	100.06	17.4	82.66	1.07	157.1	74.44	137.28	37.22	119.88
509	100.1	17.4	82.7	1.07	159.24	76.53	138.37	38.27	120.97
530	100.06	17.37	82.68	1.11	163.99	81.31	140.71	40.66	123.34
541	100.1	17.34	82.76	1.14	166.69	83.93	142.07	41.97	124.73
552	100.06	17.34	82.71	1.15	168.78	86.07	143.09	43.03	125.75
563	100.06	17.34	82.71	1.15	171.42	88.71	144.41	44.35	127.07
585	100.06	17.66	82.39	1.19	176.38	93.99	147.05	47	129.39
585	100.06	17.66	82.39	1.19	176.38	93.99	147.05	47	129.39
595	100.06	17.61	82.45	1.22	178.56	96.11	148.11	48.05	130.5
617	100.1	17.55	82.56	1.25	183.93	101.37	150.79	50.68	133.24
617	100.1	17.55	82.56	1.25	183.93	101.37	150.79	50.68	133.24
639	100.1	17.46	82.64	1.26	188.77	106.12	153.17	53.06	135.71
650	100.1	17.4	82.7	1.29	191.47	108.77	154.49	54.38	137.09
661	100.1	17.34	82.76	1.3	193.64	110.88	155.54	55.44	138.2
683	100.1	17.58	82.53	1.33	198.69	116.16	158.19	58.08	140.61
695	100.1	17.52	82.59	1.36	201.39	118.81	159.51	59.4	141.99
706	100.1	17.43	82.67	1.37	203.59	120.92	160.56	60.46	143.13
718	100.1	17.64	82.47	1.41	205.5	123.03	161.62	61.52	143.99
730	100.1	17.55	82.56	1.41	208.76	126.2	163.21	63.1	145.66
743	100.06	17.49	82.57	1.44	211.43	128.87	164.49	64.43	147
756	100.1	17.64	82.47	1.47	213.96	131.49	165.85	65.74	148.21
769	100.06	17.55	82.51	1.47	216.66	134.15	167.13	67.07	149.58
783	100.1	17.43	82.67	1.49	220.5	137.83	169.02	68.91	151.59
795	100.1	17.61	82.5	1.52	222.97	140.47	170.34	70.23	152.73
808	100.1	17.52	82.59	1.53	225.17	142.58	171.4	71.29	153.88
824	100.1	17.64	82.47	1.57	229.28	146.81	173.51	73.41	155.87
838	100.1	17.52	82.59	1.58	231.51	148.92	174.57	74.46	157.05
868	100.1	17.52	82.59	1.63	237.85	155.26	177.74	77.63	160.22
882	100.1	17.55	82.56	1.66	240.46	157.91	179.06	78.95	161.51
896	100.1	17.61	82.5	1.68	243.58	161.08	180.64	80.54	163.04
937	100.1	17.61	82.5	1.75	251.5	169	184.61	84.5	167
948	100.1	17.61	82.5	1.78	254.14	171.65	185.93	85.82	168.32
961	100.06	17.55	82.51	1.79	255.76	173.25	186.68	86.63	169.13
972	100.1	17.61	82.5	1.82	258.37	175.87	188.04	87.94	170.43
984	100.1	17.66	82.44	1.85	260.43	177.99	189.1	88.99	171.43
995	100.1	17.52	82.59	1.86	262.68	180.1	190.15	90.05	172.64
1007	100.1	17.55	82.56	1.9	264.24	181.68	190.95	90.84	173.4
1030	100.1	17.49	82.61	1.92	268	185.38	192.8	92.69	175.31
1044	100.1	17.58	82.53	1.95	270.02	187.5	193.85	93.75	176.28
1056	100.1	17.61	82.5	1.99	271.58	189.08	194.65	94.54	177.04
1081	100.1	17.52	82.59	2.05	274.31	191.72	195.97	95.86	178.45
1094	100.1	17.66	82.44	2.09	275.75	193.31	196.76	96.65	179.09
1120	100.1	17.52	82.59	2.15	277.48	194.89	197.55	97.45	180.03
1146	100.1	17.66	82.44	2.25	277.86	195.42	197.82	97.71	180.15
1159	100.1	17.66	82.44	2.28	277.33	194.89	197.55	97.45	179.89
1173	100.1	17.64	82.47	2.34	276.84	194.37	197.29	97.18	179.65
1199	100.1	17.55	82.56	2.6	276.92	194.37	197.29	97.18	179.74
1212	100.1	17.66	82.44	2.48	276.28	193.84	197.02	96.92	179.36
1226	100.1	17.66	82.44	2.53	276.28	193.84	197.02	96.92	179.36
1238	100.1	17.64	82.47	2.57	274.72	192.25	196.23	96.13	178.6
1250	100.06	17.66	82.39	2.57	272.02	189.63	194.87	94.82	177.21
1250	100.06	17.66	82.39	2.57	272.02	189.63	194.87	94.82	177.21
1264	100.06	17.66	82.39	2.53	267.27	184.88	192.49	92.44	174.83
1277	100.01	17.52	82.49	2.53	263.69	181.2	190.61	90.6	173.09
1277	100.01	17.52	82.49	2.53	263.69	181.2	190.61	90.6	173.09
1303	100.01	17.66	82.35	2.52	255.62	173.27	186.65	86.64	168.98
1315	100.01	17.61	82.4	2.52	255.68	173.27	186.65	86.64	169.04
1368	100.01	17.96	82.05	2.52	255.33	173.27	186.65	86.64	168.69
1421	100.01	20.61	79.4	2.52	252.67	173.27	186.65	86.64	166.04
1472	100.06	22.44	77.61	2.52	250.86	173.25	186.68	86.63	164.24
1499	100.06	23.49	76.56	2.52	249.81	173.25	186.68	86.63	163.19
1525	100.06	24.63	75.43	2.52	248.68	173.25	186.68	86.63	162.05
1537	100.06	24.95	75.11	2.52	248.36	173.25	186.68	86.63	161.73
1565	100.06	24.95	75.11	2.52	248.36	173.25	186.68	86.63	161.73
1615	100.06	25.42	74.64	2.54	245.78	171.14	185.63	85.57	160.21
1654	100.06	26.53	73.53	2.54	244.67	171.14	185.63	85.57	159.1
1668	100.06	27.11	72.95	2.54	244.09	171.14	185.63	85.57	158.52
1668	100.06	27.11	72.95	2.54	244.09	171.14	185.63	85.57	158.52
1681	100.06	27.75	72.31	2.54	243.44	171.14	185.63	85.57	157.88
1707	100.06	28.74	71.32	2.54	242.45	171.14	185.63	85.57	156.88
1707	100.06	28.74	71.32	2.54	242.45	171.14	185.63	85.57	156.88
1707	100.06	28.74	71.32	2.54	242.45	171.14	185.63	85.57	156.88
1719	100.06	29.15	70.91	2.54	242.05	171.14	185.63	85.57	156.48
1733	100.1	29.85	70.26	2.54	241.37	171.12	185.66	85.56	155.81
1760	100.1	30.96	69.15	2.54	240.26	171.12	185.66	85.56	154.71
1772	100.1	31.51	68.59	2.54	239.71	171.12	185.66	85.56	154.15
1785	100.1	32.03	68.07	2.55	238.66	170.59	185.4	85.29	153.36
1798	100.1	32.65	67.46	2.55	238.05	170.59	185.4	85.29	152.75
1828	100.1	33.32	66.79	2.55	237.38	170.59	185.4	85.29	152.08
1841	100.06	33.87	66.19	2.55	236.27	170.08	185.1	85.04	151.23
1855	100.1	34.31	65.8	2.55	235.86	170.06	185.13	85.03	150.83
1871	100.1	34.69	65.42	2.55	234.95	169.53	184.87	84.77	150.18
1885	100.1	35.01	65.1	2.55	234.63	169.53	184.87	84.77	149.86
1900	100.06	35.5	64.55	2.56	233.58	169.02	184.57	84.51	149.07
1914	100.1	35.94	64.16	2.56	233.17	169	184.61	84.5	148.66
1929	100.1	36.41	63.7	2.56	232.17	168.47	184.34	84.24	147.93
1942	100.06	36.67	63.39	2.57	231.35	167.97	184.04	83.98	147.37
1971	100.1	37.46	62.65	2.58	229.54	166.89	183.55	83.44	146.09
1985	100.1	38.01	62.09	2.58	228.46	166.36	183.28	83.18	145.27
2000	100.1	38.83	61.28	2.59	226.58	165.3	182.76	82.65	143.93
2000	100.1	38.83	61.28	2.59	226.58	165.3	182.76	82.65	143.93
2027	100.1	39.9	60.2	2.61	223.92	163.72	181.96	81.86	142.06
2042	100.1	40.6	59.5	2.61	222.16	162.66	181.44	81.33	140.83
2042	100.1	40.6	59.5	2.61	222.16	162.66	181.44	81.33	140.83
2056	100.1	41.25	58.86	2.62	220.46	161.61	180.91	80.8	139.66
2071	100.06	41.86	58.2	2.63	218.77	160.57	180.34	80.28	138.48
2085	100.06	42.38	57.67	2.64	217.19	159.51	179.81	79.76	137.43
2115	100.06	44.13	55.93	2.66	213.32	157.4	178.76	78.7	134.63
2129	100.06	44.8	55.25	2.67	211.6	156.34	178.23	78.17	133.43
2146	100.1	45.85	54.25	2.68	208.99	154.74	177.47	77.37	131.62
2146	100.1	45.85	54.25	2.68	208.99	154.74	177.47	77.37	131.62
2177	100.1	47.66	52.45	2.71	204.54	152.09	176.15	76.05	128.49
2192	100.1	48.62	51.48	2.72	201.99	150.51	175.36	75.25	126.74
2207	100.1	49.73	50.38	2.74	198.77	148.4	174.3	74.2	124.57
2207	100.1	49.73	50.38	2.74	198.77	148.4	174.3	74.2	124.57
2224	100.06	50.63	49.43	2.76	195.2	145.77	172.94	72.89	122.31
2224	100.06	50.63	49.43	2.76	195.2	145.77	172.94	72.89	122.31
2256	100.1	52.03	48.07	2.78	191.18	143.11	171.66	71.56	119.63
2271	100.1	52.29	47.81	2.8	189.34	141.53	170.87	70.76	118.57
2286	100.06	52.29	40.65	2.82	180.09	139.43	162.66	69.72	110.37
2302	100.1	59.41	47.58	2.84	168.84	136.24	160.12	68.12	100.72
2317	100.1	52.53	47.58	2.88	179.59	132.02	166.11	66.01	113.59
2334	100.1	53.14	46.97	2.91	175.81	128.85	164.53	64.42	111.39
2334	100.1	53.14	46.97	2.91	175.81	128.85	164.53	64.42	111.39
2334	100.1	53.14	46.97	2.91	175.81	128.85	164.53	64.42	111.39
2364	100.1	55.38	44.72	2.92	171.45	126.73	163.47	63.37	108.09
2364	100.1	55.38	44.72	2.92	171.45	126.73	163.47	63.37	108.09
2381	100.1	56.87	43.23	2.93	168.91	125.67	162.94	62.84	106.07
2395	100.1	58.56	41.54	2.94	166.69	125.15	162.68	62.57	104.12
2412	100.1	60.34	39.77	2.95	163.33	123.56	161.88	61.78	101.55
2444	100.1	63.2	36.91	2.99	156.24	119.33	159.77	59.67	96.58
2459	100.1	64.24	35.86	3	153.61	117.75	158.98	58.87	94.73
2474	100.1	65.47	34.64	3.02	150.8	116.16	158.19	58.08	92.72
2490	100.1	67.07	33.03	3.04	146.55	113.52	156.86	56.76	89.79
2505	100.1	68.56	31.55	3.06	142.43	110.88	155.54	55.44	86.99
2537	100.1	71.09	29.01	3.09	136.19	107.18	153.69	53.59	82.6
2552	100.1	72.06	28.05	3.11	133.12	105.07	152.64	52.53	80.58
2568	100.1	73.63	26.47	3.13	129.96	103.48	151.85	51.74	78.21
2568	100.1	73.63	26.47	3.13	129.96	103.48	151.85	51.74	78.21
2583	100.1	74.91	25.19	3.14	126.56	101.37	150.79	50.68	75.88
2600	100.1	76.14	23.97	3.16	123.22	99.26	149.73	49.63	73.59
2600	100.1	76.14	23.97	3.16	123.22	99.26	149.73	49.63	73.59
2615	100.1	77.3	22.8	3.18	119.94	97.14	148.67	48.57	71.37
2630	100.1	78.38	21.72	3.19	117.28	95.56	147.88	47.78	69.5
2647	100.1	80.04	20.06	3.22	112.98	92.91	146.56	46.46	66.52
2662	100.1	85.29	14.81	3.23	106.14	91.33	145.77	45.66	60.48
2678	100.1	86.11	14	3.26	102.16	88.16	144.18	44.08	58.08
2693	100.1	81.03	19.07	3.27	105.64	86.57	143.39	43.29	62.36
2710	100.1	82.17	17.93	3.29	102.92	84.99	142.6	42.49	60.43
2725	100.06	83.07	16.98	3.3	100.41	83.42	141.77	41.71	58.69
2740	100.1	84.01	16.1	3.31	97.91	81.82	141.01	40.91	57.01
2756	100.1	86.37	13.74	3.33	93.97	80.23	140.22	40.12	53.85
2771	100.1	88.38	11.72	3.34	90.37	78.65	139.43	39.32	51.05
2788	100.1	91.59	8.52	3.35	85.58	77.06	138.64	38.53	47.05
2803	100.1	91.67	8.43	3.37	83.91	75.48	137.84	37.74	46.17
2803	100.1	91.67	8.43	3.37	83.91	75.48	137.84	37.74	46.17
2819	100.1	91.64	8.46	3.34	81.29	72.84	136.52	36.42	44.88
2834	100.06	91.67	8.38	3.32	77.01	68.63	134.37	34.31	42.7
2834	100.06	91.67	8.38	3.32	77.01	68.63	134.37	34.31	42.7
2848	100.06	91.64	8.41	3.29	74.4	65.99	133.05	32.99	41.41
2848	100.06	91.64	8.41	3.29	74.4	65.99	133.05	32.99	41.41
2864	100.06	91.67	8.38	3.28	70.14	61.76	130.94	30.88	39.26
2878	100.01	91.64	8.37	3.27	67.5	59.14	129.58	29.57	37.93
2906	100.01	91.7	8.31	3.22	61.63	53.33	126.67	26.66	34.97
2906	100.01	91.7	8.31	3.22	61.63	53.33	126.67	26.66	34.97
2920	100.01	91.67	8.34	3.19	58.49	50.16	125.09	25.08	33.41
2937	99.96	91.67	8.29	3.16	55.82	47.53	123.73	23.77	32.06
2953	99.96	91.64	8.32	3.14	52.68	44.36	122.14	22.18	30.5
2970	99.92	91.67	8.24	3.09	49.46	41.21	120.52	20.61	28.85
2986	99.92	91.67	8.24	3.06	46.29	38.04	118.94	19.02	27.26
3022	99.87	91.67	8.19	3	40.98	32.78	116.26	16.39	24.59
3022	99.87	91.67	8.19	3	40.98	32.78	116.26	16.39	24.59
3038	99.82	91.67	8.15	2.95	38.31	30.16	114.9	15.08	23.23
3057	99.77	91.67	8.1	2.92	35.11	27.01	113.28	13.51	21.61
3073	99.73	91.7	8.02	2.89	32.94	24.92	112.19	12.46	20.48
3090	99.73	91.67	8.05	2.85	30.86	22.8	111.13	11.4	19.46
3125	99.68	91.67	8.01	2.76	26.08	18.07	108.71	9.03	17.04
3144	99.63	91.7	7.93	2.73	23.91	15.98	107.62	7.99	15.92
3160	99.63	91.7	7.93	2.66	22.32	14.39	106.83	7.2	15.13
3177	99.63	91.7	7.93	2.63	20.74	12.81	106.04	6.4	14.33
3195	99.63	91.7	7.93	2.62	18.62	10.69	104.98	5.35	13.28
3195	99.63	91.7	7.93	2.62	18.62	10.69	104.98	5.35	13.28
3230	99.63	91.7	7.93	2.49	15.45	7.52	103.39	3.76	11.69
3247	99.63	91.73	7.9	2.44	14.37	6.47	102.87	3.23	11.13
3266	99.63	91.7	7.93	2.4	12.81	4.88	102.07	2.44	10.37
3266	99.63	91.7	7.93	2.4	12.81	4.88	102.07	2.44	10.37
3282	99.63	91.7	7.93	2.34	11.75	3.82	101.54	1.91	9.84
3299	99.59	91.7	7.88	2.29	10.67	2.79	100.98	1.39	9.28
3317	99.63	91.7	7.93	2.25	9.64	1.71	100.49	0.85	8.79
3334	99.63	91.7	7.93	2.2	9.11	1.18	100.22	0.59	8.52
3832	99.77	18.33	81.44	3.88	82.56	1.12	100.33	0.56	82
3848	99.68	18.48	81.2	3.96	82.36	1.16	100.26	0.58	81.78
File ddn3						New fault formed at 34 deg
Length	40	Diameter	19.62	Disp.rate	0.1	mm/min	sawcut	55	deg
time s	P(MPa)	Ppore(MPa)	Pc eff	Strain%	eff Sig1	Stress MPa	Nstress	SHstress	eff SigN
0	68.53	-0.09	68.62	0	68.62	0	68.53	0	68.62
26	68.57	0.2	68.37	0.12	72.64	4.27	68.85	1.05	68.65
53	68.53	-0.09	68.62	0.14	80.41	11.79	69.29	2.9	69.38
76	68.48	-0.09	68.57	0.16	86.82	18.24	69.66	4.48	69.75
112	68.48	-0.09	68.57	0.19	97	28.43	70.32	6.98	70.41
154	68.53	-0.09	68.62	0.26	108.28	39.66	71.09	9.74	71.18
192	68.48	-0.09	68.57	0.32	118.44	49.87	71.7	12.25	71.79
217	68.53	-0.09	68.62	0.34	125.43	56.81	72.19	13.96	72.29
240	68.48	-0.09	68.57	0.37	131.3	62.73	72.53	15.41	72.62
255	68.48	-0.09	68.57	0.39	135.59	67.02	72.81	16.46	72.9
285	68.48	-0.09	68.57	0.44	143.63	75.06	73.32	18.44	73.42
311	68.48	-0.09	68.57	0.49	150.6	82.02	73.77	20.15	73.87
330	68.48	-0.09	68.57	0.5	155.96	87.38	74.12	21.47	74.21
364	68.48	-0.09	68.57	0.54	164.53	95.96	74.67	23.57	74.76
397	68.48	-0.09	68.57	0.61	173.64	105.07	75.26	25.81	75.35
421	68.53	-0.09	68.62	0.64	179.56	110.94	75.69	27.26	75.78
443	68.53	-0.09	68.62	0.67	185.46	116.84	76.07	28.7	76.16
467	68.53	-0.09	68.62	0.7	191.89	123.27	76.48	30.28	76.57
496	68.53	-0.09	68.62	0.75	199.39	130.77	76.97	32.13	77.06
526	68.53	-0.09	68.62	0.8	206.9	138.28	77.45	33.97	77.54
567	68.53	-0.09	68.62	0.85	217.62	149	78.14	36.6	78.23
590	68.53	-0.09	68.62	0.89	222.98	154.36	78.49	37.92	78.58
612	68.57	-0.09	68.67	1	227.83	159.16	78.84	39.1	78.94
631	68.57	-0.09	68.67	0.96	232.11	163.45	79.12	40.15	79.21
647	68.57	-0.09	68.67	1.01	235.87	167.2	79.36	41.08	79.45
658	68.57	-0.09	68.67	1.02	238.55	169.88	79.54	41.74	79.63
677	68.62	-0.09	68.71	1.04	242.86	174.15	79.86	42.78	79.95
685	68.62	-0.09	68.71	1.05	244.47	175.75	79.96	43.18	80.05
704	68.62	-0.09	68.71	1.06	243.4	174.68	79.89	42.92	79.98
719	68.62	-0.09	68.71	1.07	242.86	174.15	79.86	42.78	79.95
739	68.57	-0.09	68.67	1.11	242.3	173.63	79.78	42.66	79.87
758	68.57	-0.09	68.67	1.11	241.76	173.1	79.74	42.53	79.83
773	68.62	-0.09	68.71	1.11	241.79	173.07	79.79	42.52	79.88
793	68.57	-0.09	68.67	1.11	241.76	173.1	79.74	42.53	79.83
812	68.57	-0.09	68.67	1.11	241.76	173.1	79.74	42.53	79.83
835	68.57	-0.09	68.67	1.11	241.76	173.1	79.74	42.53	79.83
855	68.57	0.2	68.37	1.18	241.47	173.1	79.74	42.53	79.54
873	68.57	1.68	66.9	1.11	239.99	173.1	79.74	42.53	78.06
889	68.57	3.74	64.83	1.11	237.93	173.1	79.74	42.53	76
901	68.57	4.33	64.24	1.14	237.34	173.1	79.74	42.53	75.41
916	68.57	5.81	62.77	1.14	235.86	173.1	79.74	42.53	73.93
936	68.57	8.46	60.11	1.14	233.74	173.63	79.78	42.66	71.31
956	68.57	11.71	56.87	1.18	229.96	173.1	79.74	42.53	68.04
987	68.62	14.95	53.67	1.15	226.21	172.54	79.75	42.39	64.8
999	68.62	16.43	52.19	1.15	224.73	172.54	79.75	42.39	63.33
1025	68.67	18.79	49.88	1.16	221.33	171.45	79.73	42.12	60.94
1054	68.67	21.74	46.93	1.17	217.3	170.37	79.66	41.86	57.92
1077	68.71	23.51	45.21	1.21	214.49	169.28	79.64	41.59	56.13
1100	68.71	24.98	43.73	1.22	212.48	168.74	79.6	41.46	54.62
1124	68.76	27.05	41.71	1.24	208.83	167.12	79.54	41.06	52.5
1150	68.81	29.11	39.7	1.25	205.72	166.02	79.52	40.79	50.41
1175	68.85	30.88	37.97	1.3	201.83	163.86	79.43	40.26	48.54
1199	68.9	32.36	36.54	1.32	198.77	162.23	79.37	39.86	47.01
1225	68.85	33.83	35.02	1.62	195.13	160.11	79.18	39.33	45.35
1248	68.85	35.01	33.84	1.36	191.81	157.96	79.05	38.81	44.03
1277	68.85	36.49	32.37	1.42	187.65	155.28	78.87	38.15	42.39
1295	68.85	36.78	32.07	1.44	185.21	153.14	78.73	37.62	41.95
1315	68.85	37.67	31.19	1.46	182.18	151	78.6	37.1	40.93
1332	68.85	38.55	30.3	1.52	179.16	148.85	78.46	36.57	39.91
1347	68.85	39.44	29.42	1.54	176.13	146.71	78.32	36.04	38.88
1355	68.85	39.73	29.12	1.78	174.22	145.1	78.22	35.65	38.49
1362	68.85	40.03	28.83	1.57	172.32	143.49	78.11	35.25	38.09
1370	68.85	40.03	28.83	1.6	169.64	140.81	77.94	34.59	37.91
1378	68.85	40.32	28.53	1.66	166.67	138.13	77.77	33.94	37.45
1390	68.71	40.62	28.1	1.72	160.93	132.84	77.28	32.63	36.67
1393	68.9	40.91	27.99	1.74	158.6	130.61	77.33	32.09	36.42
1402	68.9	40.62	28.29	1.85	150.85	122.57	76.81	30.11	36.19
1410	68.99	40.62	28.38	2.14	128.93	100.55	75.48	24.7	34.87
1417	68.9	40.62	28.29	2.28	118.7	90.41	74.73	22.21	34.12
1433	68.85	41.21	27.65	2.34	114.86	87.22	74.48	21.43	33.28
1448	68.85	41.8	27.06	2.39	112.67	85.61	74.38	21.03	32.58
1465	68.85	42.98	25.88	2.4	110.41	84.54	74.31	20.77	31.33
1476	68.85	43.27	25.58	2.42	108.51	82.93	74.2	20.37	30.93
1488	68.85	43.57	25.29	2.43	107.15	81.86	74.14	20.11	30.57
1500	68.85	45.04	23.81	2.45	104.06	80.25	74.03	19.72	28.99
1511	68.85	45.63	23.22	2.79	101.33	78.1	73.89	19.19	28.26
1525	68.85	46.22	22.63	2.54	97.52	74.89	73.69	18.4	27.47
1530	68.85	46.52	22.34	2.55	96.16	73.82	73.62	18.13	27.1
1547	68.85	47.7	21.16	2.61	92.3	71.14	73.44	17.48	25.75
1558	68.85	48.28	20.57	2.62	90.1	69.53	73.34	17.08	25.06
1577	68.85	49.17	19.68	2.9	86.53	66.85	73.17	16.42	24
1604	68.85	49.17	19.68	2.7	84.93	65.24	73.06	16.03	23.89
1619	68.85	48.87	19.98	2.7	84.68	64.71	73.03	15.9	24.15
1639	68.85	49.17	19.68	2.71	83.85	64.17	72.99	15.76	23.82
1654	68.85	48.87	19.98	2.71	84.15	64.17	72.99	15.76	24.12
1670	68.85	48.87	19.98	2.71	84.15	64.17	72.99	15.76	24.12
1685	68.85	48.87	19.98	2.71	84.15	64.17	72.99	15.76	24.12
1705	68.85	48.87	19.98	2.74	84.15	64.17	72.99	15.76	24.12
1725	68.85	49.46	19.39	2.75	83.02	63.63	72.96	15.63	23.49
1744	68.85	50.64	18.21	2.75	81.31	63.1	72.93	15.5	22.28
1764	68.9	52.12	16.78	2.79	76.64	59.86	72.76	14.71	20.64
1775	68.85	52.71	16.14	2.81	73.35	57.2	72.54	14.05	19.83
1795	68.85	54.18	14.67	3.05	67.58	52.91	72.27	13	18.08
1817	68.85	55.66	13.19	2.96	62.36	49.16	72.03	12.08	16.37
1837	68.85	57.13	11.72	3	57.13	45.41	71.78	11.16	14.65
1857	68.85	58.31	10.54	3.07	51.66	41.12	71.51	10.1	13.19
1881	68.85	59.49	9.36	3.11	47.27	37.91	71.3	9.31	11.81
1904	68.85	61.26	7.59	3.18	41.75	34.16	71.06	8.39	9.79
1936	68.85	63.03	5.82	3.26	35.15	29.33	70.75	7.21	7.71
1961	68.85	64.8	4.05	3.3	29.09	25.04	70.47	6.15	5.67
1973	68.85	65.39	3.46	3.36	25.82	22.36	70.3	5.49	4.9
1984	68.85	66.28	2.58	3.38	23.33	20.76	70.19	5.1	3.91
2002	68.9	67.75	1.15	3.42	18.13	16.98	70	4.17	2.24
2019	68.85	68.34	0.51	3.48	14.84	14.33	69.78	3.52	1.43
2033	68.85	68.64	0.22	3.49	12.93	12.72	69.67	3.12	1.04
2060	68.85	69.82	-0.96	3.55	9.07	10.04	69.5	2.47	-0.32
2073	68.95	70.11	-1.17	3.56	7.76	8.92	69.52	2.19	-0.59
2094	68.81	70.11	-1.31	3.58	6.07	7.38	69.28	1.81	-0.83
2111	68.85	69.52	-0.67	3.61	6.69	7.36	69.33	1.81	-0.19
2130	68.85	69.23	-0.37	3.62	6.45	6.82	69.29	1.68	0.07
2139	68.9	71	-2.1	3.62	4.7	6.8	69.34	1.67	-1.66
2153	68.85	70.41	-1.55	3.62	4.73	6.29	69.26	1.54	-1.15
2169	68.85	70.11	-1.26	3.63	4.49	5.75	69.23	1.41	-0.89
2195	68.85	69.52	-0.67	3.63	5.08	5.75	69.23	1.41	-0.3
2211	68.67	63.03	5.63	3.63	11.47	5.83	69.04	1.43	6.01
2238	68.34	39.73	28.61	3.66	34.59	5.98	68.73	1.47	29
2246	68.44	21.15	47.29	3.68	51.62	4.33	68.71	1.06	47.57
2255	68.48	2.56	65.92	3.7	68.08	2.16	68.62	0.53	66.06
2272	68.53	-0.09	68.62	3.71	70.23	1.61	68.63	0.4	68.72
2285	68.3	0.2	68.09	3.46	67.12	-0.97	68.23	-0.24	68.03
2296	68.3	0.2	68.09	2.13	67.12	-0.97	68.23	-0.24	68.03
2310	68.57	0.2	68.37	2.12	67.28	-1.09	68.5	-0.27	68.3
2324	68.57	0.2	68.37	2.12	67.28	-1.09	68.5	-0.27	68.3
File dda6						New fault formed at 35 deg
Length	43.65	Diameter	19.69	Disp.rate	0.1	mm/min	sawcut	55	deg
time s	P(MPa)	Ppore(MPa)	Pc eff	Strain%	eff Sig1	Stress MPa	Nstress	SHstress	eff SigN
0	50.1	0	50.1	0	0	0	50.1	0	50.1
50	50.1	0	50.1	0.21	0.09	0.09	50.16	0.04	50.16
94	50.1	0	50.1	0.27	8.46	8.46	55.78	3.97	55.78
120	50.06	0	50.06	0.32	14.62	14.62	59.87	6.87	59.87
165	50.1	0	50.1	0.37	27.18	27.18	68.34	12.77	68.34
191	50.1	0	50.1	0.39	34.49	34.49	73.24	16.2	73.24
230	50.1	0	50.1	0.45	42.69	42.69	78.75	20.06	78.75
287	50.1	0	50.1	0.54	54.29	54.29	86.53	25.51	86.53
339	50.1	0	50.1	0.64	64.99	64.99	93.71	30.54	93.71
419	50.06	0	50.06	0.8	80.62	80.62	104.16	37.88	104.16
502	50.1	0	50.1	0.95	97.71	97.71	115.66	45.91	115.66
555	50.1	0	50.1	1.05	108.44	108.44	122.86	50.95	122.86
604	50.1	0	50.1	1.13	117.68	117.68	129.06	55.29	129.06
684	50.1	0	50.1	1.3	133.07	133.07	139.39	62.52	139.39
755	50.1	0	50.1	1.42	146.54	146.54	148.43	68.85	148.43
807	50.1	0	50.1	1.52	156.62	156.62	155.19	73.59	155.19
858	50.1	0	50.1	1.61	165.68	165.68	161.27	77.84	161.27
904	50.1	0	50.1	1.7	173.29	173.29	166.38	81.42	166.38
968	50.1	0	50.1	1.85	184.53	184.53	173.92	86.7	173.92
1014	50.1	0	50.1	1.95	191.48	191.48	178.59	89.97	178.59
1072	50.1	0	50.1	2.11	198.74	198.74	183.46	93.38	183.46
1154	50.1	0	50.1	2.34	205	205	187.66	96.32	187.66
1196	50.1	0	50.1	2.5	205.29	205.29	187.85	96.45	187.85
1216	50.1	0	50.1	2.57	203.95	203.95	186.95	95.83	186.95
1251	50.1	0	50.1	2.77	198.6	198.6	183.36	93.31	183.36
1264	50.1	0	50.1	2.85	195.84	195.84	181.51	92.01	181.51
1277	50.1	0	50.1	2.92	192.37	192.37	179.18	90.38	179.18
1283	50.1	0	50.1	2.97	190.1	190.1	177.66	89.32	177.66
1296	50.25	0	50.25	3.27	168.98	168.98	163.64	79.39	163.64
1303	50.1	0	50.1	3.47	154.51	154.51	153.78	72.6	153.78
1322	50.06	0	50.06	3.47	145.88	145.88	147.95	68.54	147.95
1413	50.06	0	50.06	3.52	149.85	149.85	150.61	70.41	150.61
1413	50.06	0	50.06	3.52	149.85	149.85	150.61	70.41	150.61
1432	50.1	0	50.1	3.63	146.61	146.61	148.48	68.88	148.48
1464	50.1	0	50.1	3.81	140.29	140.29	144.24	65.91	144.24
1477	50.1	0	50.1	3.88	138.95	138.95	143.34	65.29	143.34
1511	50.1	0	50.1	4.02	136.55	136.55	141.73	64.16	141.73
1525	50.1	0	50.1	4.08	136.6	136.6	141.76	64.18	141.76
1539	50.1	0	50.1	4.15	135.8	135.8	141.22	63.81	141.22
1567	50.1	0	50.1	4.23	135.87	135.87	141.27	63.84	141.27
1573	50.1	0	50.1	4.26	135.8	135.8	141.22	63.81	141.22
1587	50.1	0	50.1	4.31	136.17	136.17	141.47	63.98	141.47
1614	50.1	0	50.1	4.42	134.66	134.66	140.46	63.27	140.46
New fault formed at 35 deg to max stress
File pen15
Length	40.69	Diameter	19.66	Disp.rate	0.1	mm/min	sawcut	45	deg
time s	P(MPa)	Ppore(MPa)	Pc eff	Strain%	eff sig1	Stress MPa	Nstress	SHstress	eff SigN
0	100.01	18.33	81.68	0	81.68	0	100.01	0	81.68
42	100.1	18.39	81.71	0.18	82.74	1.03	100.62	0.51	82.22
62	100.06	18.51	81.55	0.19	87.93	6.38	103.25	3.19	84.74
73	100.06	18.6	81.46	0.22	90.51	9.05	104.58	4.53	85.99
84	100.1	18.31	81.8	0.22	94.03	12.24	106.22	6.12	87.92
95	100.06	18.45	81.61	0.26	96	14.39	107.25	7.2	88.8
105	100.06	18.36	81.69	0.27	98.75	17.06	108.59	8.53	90.22
118	100.1	18.48	81.62	0.3	101.87	20.24	110.23	10.12	91.74
128	100.06	18.39	81.66	0.31	104.06	22.4	111.26	11.2	92.86
128	100.06	18.39	81.66	0.31	104.06	22.4	111.26	11.2	92.86
139	100.06	18.57	81.49	0.47	106.02	24.53	112.32	12.27	93.76
150	100.06	18.48	81.58	0.36	108.24	26.67	113.39	13.33	94.91
169	100.1	18.57	81.54	0.37	112.45	30.92	115.56	15.46	96.99
191	100.06	18.39	81.66	0.43	116.87	35.21	117.66	17.6	99.27
202	100.1	18.36	81.74	0.47	119.06	37.32	118.77	18.66	100.4
212	100.06	18.51	81.55	0.48	121.03	39.48	119.8	19.74	101.29
223	100.06	18.42	81.63	0.49	123.25	41.61	120.86	20.81	102.44
234	100.1	18.36	81.74	0.53	125.47	43.73	121.97	21.86	103.6
234	100.1	18.36	81.74	0.53	125.47	43.73	121.97	21.86	103.6
247	100.06	18.33	81.72	0.56	128.14	46.42	123.27	23.21	104.93
247	100.06	18.33	81.72	0.56	128.14	46.42	123.27	23.21	104.93
263	100.06	18.36	81.69	0.59	131.85	50.15	125.13	25.08	106.77
273	100.1	18.54	81.57	0.6	133.83	52.27	126.24	26.13	107.7
294	100.06	18.36	81.69	0.65	138.25	56.56	128.34	28.28	109.97
304	100.06	18.51	81.55	0.66	140.24	58.7	129.4	29.35	110.89
325	100.1	18.39	81.71	0.7	145.19	63.48	131.84	31.74	113.45
325	100.1	18.39	81.71	0.7	145.19	63.48	131.84	31.74	113.45
336	100.06	18.33	81.72	0.72	146.82	65.1	132.61	32.55	114.27
345	100.1	18.48	81.62	0.72	149.37	67.75	133.98	33.87	115.5
355	100.1	18.39	81.71	0.76	151.59	69.88	135.05	34.94	116.65
364	100.06	18.51	81.55	0.77	153.59	72.04	136.08	36.02	117.57
372	100.06	18.36	81.69	0.78	155.87	74.17	137.14	37.09	118.78
381	100.06	18.51	81.55	0.8	156.79	75.24	137.68	37.62	119.17
396	100.06	18.48	81.58	0.82	161.09	79.51	139.81	39.76	121.33
405	100.06	18.33	81.72	0.83	162.84	81.11	140.61	40.56	122.28
421	100.06	18.42	81.63	0.86	165.95	84.32	142.22	42.16	123.79
429	100.06	18.39	81.66	0.89	166.51	84.85	142.48	42.43	124.09
444	100.06	18.36	81.69	0.9	171.88	90.19	145.15	45.09	126.79
451	100.1	18.48	81.62	0.91	173.93	92.3	146.26	46.15	127.77
459	100.06	18.33	81.72	0.92	175.65	93.92	147.02	46.96	128.68
469	100.06	18.45	81.61	0.97	177.13	95.53	147.82	47.76	129.37
485	100.06	18.36	81.69	0.99	180.96	99.26	149.69	49.63	131.32
502	100.1	18.39	81.71	1.02	184.69	102.98	151.59	51.49	133.2
534	100.1	18.39	81.71	1.08	191.09	109.38	154.8	54.69	136.4
550	100.06	18.57	81.49	1.11	194.1	112.61	156.36	56.3	137.79
559	100.06	18.36	81.69	1.12	196.44	114.74	157.43	57.37	139.06
566	100.06	18.48	81.58	1.13	197.92	116.34	158.23	58.17	139.75
574	100.06	18.57	81.49	1.4	198.9	117.41	158.76	58.71	140.19
590	100.06	18.39	81.66	1.21	202.28	120.61	160.36	60.31	141.97
605	100.1	18.57	81.54	1.25	204.26	122.73	161.47	61.36	142.9
621	100.06	18.39	81.66	1.26	207.08	125.42	162.77	62.71	144.37
629	100.06	18.42	81.63	1.28	208.12	126.49	163.3	63.24	144.88
649	100.06	18.45	81.61	1.33	211.83	130.22	165.17	65.11	146.72
671	100.1	18.39	81.71	1.4	214.58	132.87	166.54	66.44	148.15
703	100.06	18.31	81.75	1.49	218.38	136.63	168.37	68.31	150.07
703	100.06	18.31	81.75	1.49	218.38	136.63	168.37	68.31	150.07
715	100.1	18.36	81.74	1.53	220.48	138.74	169.48	69.37	151.11
737	100.06	18.48	81.58	1.61	221.94	140.36	170.24	70.18	151.76
737	100.06	18.48	81.58	1.61	221.94	140.36	170.24	70.18	151.76
758	100.06	18.57	81.49	1.68	223.99	142.5	171.31	71.25	152.74
783	100.06	18.31	81.75	1.75	226.92	145.17	172.64	72.58	154.34
802	100.1	18.39	81.71	1.8	227.93	146.21	173.21	73.11	154.82
818	100.06	18.42	81.63	1.84	229.47	147.84	173.98	73.92	155.55
826	100.1	18.45	81.65	1.9	230	148.35	174.28	74.17	155.83
835	100.06	18.48	81.58	1.93	229.95	148.37	174.24	74.19	155.76
835	100.06	18.48	81.58	1.93	229.95	148.37	174.24	74.19	155.76
843	100.06	18.48	81.58	1.96	229.95	148.37	174.24	74.19	155.76
851	100.06	18.51	81.55	1.99	229.92	148.37	174.24	74.19	155.73
859	100.06	18.54	81.52	2.02	230.42	148.9	174.51	74.45	155.97
878	100.06	18.6	81.46	2.08	230.9	149.44	174.78	74.72	156.18
886	100.1	18.31	81.8	2.11	231.22	149.42	174.81	74.71	156.51
895	100.06	18.28	81.78	2.13	231.75	149.97	175.04	74.99	156.77
903	100.06	18.31	81.75	2.17	231.72	149.97	175.04	74.99	156.74
920	100.1	18.36	81.74	2.25	232.76	151.02	175.61	75.51	157.25
920	100.1	18.36	81.74	2.25	232.76	151.02	175.61	75.51	157.25
929	100.1	18.39	81.71	2.27	233.26	151.55	175.88	75.78	157.49
938	100.1	18.39	81.71	2.3	233.26	151.55	175.88	75.78	157.49
957	100.06	18.45	81.61	2.4	233.18	151.57	175.84	75.79	157.39
967	100.06	18.48	81.58	2.43	233.15	151.57	175.84	75.79	157.36
977	100.06	18.51	81.55	2.46	233.12	151.57	175.84	75.79	157.33
987	100.06	18.54	81.52	2.5	232.56	151.04	175.58	75.52	157.04
996	100.06	18.57	81.49	2.56	233.06	151.57	175.84	75.79	157.28
1006	100.06	18.57	81.49	2.59	232.53	151.04	175.58	75.52	157.01
1027	100.1	18.28	81.83	2.68	233.38	151.55	175.88	75.78	157.6
1037	100.06	18.31	81.75	2.71	233.33	151.57	175.84	75.79	157.54
1046	100.06	18.31	81.75	2.74	233.86	152.11	176.11	76.05	157.81
1056	100.1	18.31	81.8	2.8	233.88	152.09	176.15	76.04	157.84
1085	100.06	18.39	81.66	2.85	232.17	150.51	175.31	75.25	156.92
1114	100.06	18.42	81.63	2.79	222	140.36	170.24	70.18	151.82
1134	100.01	18.42	81.59	2.82	212.9	131.31	165.67	65.66	147.24
1172	100.01	18.45	81.56	2.83	197.39	115.83	157.93	57.92	139.47
1203	99.59	18.42	81.16	2.83	184.37	103.21	151.19	51.6	132.77
1298	99.96	18.54	81.42	2.82	179.13	97.7	148.81	48.85	130.28
1697	99.96	29.47	70.49	2.83	167.13	96.64	148.28	48.32	118.81
2125	99.96	42.24	57.73	2.83	154.9	97.17	148.55	48.58	106.31
2523	100.01	53.34	46.67	2.82	144.35	97.68	148.85	48.84	95.51
2676	100.01	57.92	42.09	2.83	139.24	97.15	148.58	48.57	90.67
2697	100.01	58.62	41.39	2.83	138.54	97.15	148.58	48.57	89.97
2707	100.01	58.79	41.22	2.83	137.83	96.61	148.32	48.31	89.52
2718	100.06	59.14	40.91	2.88	132.7	91.79	145.95	45.89	86.81
2729	100.06	59.17	40.88	2.91	130.01	89.12	144.62	44.56	85.44
2740	100.06	59.06	41	2.92	129.05	88.05	144.08	44.03	85.03
2751	100.06	59.46	40.59	2.93	128.11	87.52	143.82	43.76	84.35
2751	100.06	59.46	40.59	2.93	128.11	87.52	143.82	43.76	84.35
2762	100.06	59.78	40.27	2.93	127.26	86.99	143.55	43.49	83.77
2762	100.06	59.78	40.27	2.93	127.26	86.99	143.55	43.49	83.77
2774	100.1	59.93	40.17	2.94	126.6	86.43	143.32	43.22	83.39
2785	100.06	60.19	39.86	2.94	125.78	85.92	143.02	42.96	82.82
2797	100.1	60.6	39.5	2.94	125.4	85.9	143.05	42.95	82.45
2797	100.1	60.6	39.5	2.94	125.4	85.9	143.05	42.95	82.45
2810	100.06	61.04	39.02	2.95	124.4	85.38	142.75	42.69	81.71
2810	100.06	61.04	39.02	2.95	124.4	85.38	142.75	42.69	81.71
2822	100.06	61.39	38.67	2.95	123.52	84.85	142.48	42.43	81.09
2834	100.06	61.71	38.35	2.97	121.6	83.25	141.68	41.62	79.97
2857	100.06	62.41	37.65	2.99	119.3	81.65	140.88	40.82	78.47
2868	100.06	62.79	37.27	3.03	117.85	80.58	140.35	40.29	77.56
2880	100.06	63.11	36.95	3.04	116.46	79.51	139.81	39.76	76.71
2892	100.06	63.52	36.54	3.05	114.99	78.45	139.28	39.22	75.76
2915	100.06	64.33	35.73	3.03	112.57	76.84	138.48	38.42	74.15
2927	100.06	64.54	35.52	3.04	111.83	76.31	138.21	38.16	73.68
2927	100.06	64.54	35.52	3.04	111.83	76.31	138.21	38.16	73.68
2938	100.06	64.94	35.11	3.05	110.89	75.78	137.95	37.89	73
2950	100.06	65.29	34.76	3.05	110.01	75.24	137.68	37.62	72.38
2961	100.06	65.47	34.59	3.06	109.3	74.71	137.41	37.35	71.94
2985	100.06	66.37	33.68	3.07	107.33	73.64	136.88	36.82	70.51
3022	100.06	67.51	32.55	3.09	103.52	70.97	135.54	35.49	68.03
3022	100.06	67.51	32.55	3.09	103.52	70.97	135.54	35.49	68.03
3045	100.1	68.15	31.95	3.11	101.3	69.35	134.78	34.67	66.63
3057	100.06	68.53	31.53	3.12	100.36	68.84	134.48	34.42	65.95
3091	100.06	69.61	30.45	3.14	97.15	66.7	133.41	33.35	63.8
3103	100.06	69.87	30.19	3.15	95.82	65.63	132.87	32.82	63
3126	100.06	70.63	29.43	3.16	94	64.57	132.34	32.28	61.71
3139	100.06	71.01	29.05	3.16	93.08	64.03	132.07	32.02	61.07
3151	100.06	71.39	28.67	3.21	91.64	62.97	131.54	31.48	60.15
3175	100.06	71.94	28.12	3.19	89.48	61.36	130.74	30.68	58.8
3200	100.06	72.76	27.3	3.2	88.13	60.83	130.47	30.42	57.72
3215	100.06	73.13	26.92	3.2	87.22	60.3	130.21	30.15	57.07
3241	100.06	73.92	26.14	3.22	84.83	58.7	129.4	29.35	55.48
3266	100.06	74.65	25.41	3.24	82.5	57.09	128.6	28.55	53.95
3266	100.06	74.65	25.41	3.24	82.5	57.09	128.6	28.55	53.95
3279	100.1	74.88	25.22	3.24	81.76	56.54	128.37	28.27	53.49
3305	100.06	75.67	24.39	3.25	79.88	55.49	127.8	27.75	52.13
3305	100.06	75.67	24.39	3.25	79.88	55.49	127.8	27.75	52.13
3318	100.06	76.08	23.98	3.26	78.94	54.96	127.54	27.48	51.46
3344	100.06	76.81	23.25	3.31	76.07	52.82	126.47	26.41	49.66
3357	100.1	77.16	22.95	3.28	75.22	52.27	126.24	26.13	49.08
3383	100.06	78.03	22.03	3.3	72.71	50.69	125.4	25.34	47.37
3396	100.06	78.5	21.56	3.31	71.71	50.15	125.13	25.08	46.64
3409	100.06	78.91	21.15	3.31	70.77	49.62	124.87	24.81	45.96
3422	100.06	79.31	20.74	3.32	69.83	49.09	124.6	24.54	45.29
3436	100.06	79.61	20.45	3.33	68.47	48.02	124.07	24.01	44.46
3436	100.06	79.61	20.45	3.33	68.47	48.02	124.07	24.01	44.46
3449	100.06	79.96	20.1	3.34	67.05	46.95	123.53	23.48	43.58
3462	100.06	80.31	19.75	3.34	66.17	46.42	123.27	23.21	42.96
3488	100.06	81.03	19.02	3.39	63.84	44.82	122.47	22.41	41.43
3501	100.06	81.38	18.67	3.37	62.96	44.28	122.2	22.14	40.81
3514	100.06	81.79	18.26	3.37	62.01	43.75	121.93	21.87	40.14
3540	100.06	82.52	17.54	3.38	60.22	42.68	121.4	21.34	38.88
3579	100.06	83.51	16.55	3.4	57.09	40.55	120.33	20.27	36.82
3592	100.06	83.83	16.22	3.41	56.24	40.01	120.06	20.01	36.23
3605	100.06	84.07	15.99	3.41	55.47	39.48	119.8	19.74	35.73
3618	100.06	84.56	15.5	3.42	54.44	38.95	119.53	19.47	34.97
3631	100.06	84.71	15.35	3.43	53.76	38.41	119.26	19.21	34.56
3655	100.06	85.35	14.71	3.44	52.05	37.34	118.73	18.67	33.38
3677	100.06	85.58	14.48	3.45	50.75	36.28	118.2	18.14	32.61
3677	100.06	85.58	14.48	3.45	50.75	36.28	118.2	18.14	32.61
3688	100.06	85.93	14.13	3.45	49.87	35.74	117.93	17.87	32
3710	100.06	86.46	13.6	3.46	48.81	35.21	117.66	17.6	31.21
3732	100.1	86.92	13.18	3.47	47.3	34.12	117.16	17.06	30.24
3741	100.1	87.18	12.92	3.47	46.51	33.59	116.9	16.79	29.71
3752	100.1	87.51	12.6	3.48	45.65	33.05	116.63	16.53	29.13
3763	100.06	87.65	12.41	3.52	44.95	32.54	116.33	16.27	28.68
3775	100.06	88.03	12.03	3.49	44.03	32.01	116.06	16	28.03
3788	100.06	88.41	11.65	3.5	43.12	31.47	115.79	15.74	27.38
3813	100.1	89.08	11.02	3.51	41.41	30.38	115.3	15.19	26.22
3826	100.06	89.34	10.72	3.51	40.59	29.87	114.99	14.94	25.65
3839	100.06	89.75	10.31	3.52	39.64	29.34	114.73	14.67	24.98
3854	100.06	90.13	9.93	3.53	38.2	28.27	114.19	14.13	24.06
3867	100.06	90.36	9.7	3.53	37.43	27.74	113.92	13.87	23.56
3880	100.1	90.36	9.74	3.54	36.92	27.18	113.69	13.59	23.33
3893	100.1	90.42	9.68	3.55	36.33	26.65	113.43	13.32	23.01
3932	100.01	90.39	9.62	3.47	31.5	21.89	110.95	10.94	20.56
3958	99.59	90.57	9.02	3.69	24.69	15.67	107.42	7.83	16.85
3996	99.92	90.42	9.5	3.32	18.08	8.58	104.21	4.29	13.79
4089	99.63	90.57	9.07	3.22	9.77	0.7	99.98	0.35	9.42
File Pa2a3
Length	47	Diameter	19.94	Disp.rate	0.05	mm/min	sawcut	45	deg
time s	P(MPa)	Ppore(MPa)	Pc eff	Strain%	eff sig1	Stress MPa	Nstress	SHstress	eff SigN
0	70.75	0.22	70.52	0	70.52	0	69.15	0	68.92
27	70.04	0.22	69.81	0.04	72.2	2.38	69.63	1.19	69.41
49	68.48	0.22	68.26	0.04	74.43	6.17	69.97	3.08	69.74
78	65.7	0.22	65.48	0.07	77	11.53	69.87	5.76	69.64
129	60.57	0.26	60.31	0.1	81.85	21.53	69.73	10.77	69.48
177	55.43	0.26	55.17	0.13	86.72	31.54	69.6	15.77	69.35
219	51.09	0.26	50.84	0.16	91.53	40.69	69.84	20.34	69.58
245	48.22	0.29	47.93	0.18	94.53	46.6	69.92	23.3	69.63
267	45.39	0.29	45.1	0.19	96.56	51.46	69.52	25.73	69.23
302	41.67	0.29	41.38	0.23	100.68	59.3	69.72	29.65	69.43
326	39.22	0.29	38.93	0.23	103.44	64.51	69.88	32.26	69.59
359	35.78	0.29	35.49	0.25	106.17	70.67	69.52	35.34	69.23
382	34.08	0.29	33.79	0.28	108.84	75.04	70	37.52	69.72
420	31.25	0.32	30.93	0.31	110.32	79.38	69.34	39.69	69.02
442	30.41	0.32	30.09	0.36	111.39	81.3	69.46	40.65	69.14
494	29.13	0.32	28.81	0.42	112.75	83.93	69.5	41.97	69.18
520	28.71	0.35	28.36	0.47	112.99	84.63	69.43	42.32	69.08
542	28.14	0.35	27.79	0.5	113.19	85.4	69.24	42.7	68.89
566	27.96	0.35	27.6	0.53	112.57	84.96	68.84	42.48	68.48
699	29.04	2.49	26.55	0.56	110.52	83.97	69.43	41.99	66.93
723	28.57	2.91	25.66	0.56	110.35	84.7	69.32	42.35	66.41
733	28.57	3.07	25.5	0.57	108.64	83.14	68.54	41.57	65.47
733	28.57	3.07	25.5	0.57	108.64	83.14	68.54	41.57	65.47
742	30.5	3.23	27.27	0.6	105.42	78.15	67.98	39.08	64.75
767	32.2	3.64	28.55	0.6	104.93	76.38	68.79	38.19	65.14
814	32.53	4.41	28.12	0.6	104.87	76.75	69.3	38.38	64.89
843	32.39	4.89	27.49	0.62	104.83	77.33	69.45	38.67	64.56
881	31.91	5.53	26.38	0.62	104.44	78.06	69.34	39.03	63.81
910	31.63	6.43	25.21	0.61	103.9	78.7	69.38	39.35	62.95
948	31.44	7.99	23.45	0.61	102.75	79.3	69.49	39.65	61.5
965	31.3	8.89	22.41	0.73	91.4	68.98	64.19	34.49	55.31
977	35.59	9.53	26.06	0.73	91.63	65.57	66.77	32.78	57.25
999	39.5	10.65	28.86	0.97	91.17	62.32	69.06	31.16	58.41
1033	39.6	12.34	27.26	0.73	90.05	62.79	69.39	31.4	57.05
1071	39.12	14.23	24.9	0.72	88.41	63.52	69.28	31.76	55.06
1103	38.75	16.4	22.35	0.71	87.06	64.72	69.51	32.36	53.11
1123	38.42	17.97	20.45	0.71	85.83	65.38	69.51	32.69	51.54
1154	38.13	20.43	17.71	0.71	83.73	66.02	69.55	33.01	49.12
1172	40.54	21.77	18.77	0.88	69.22	50.45	64.16	25.23	42.39
1190	47.37	23.15	24.23	0.89	68.6	44.38	67.96	22.19	44.81
1225	49.02	26.05	22.97	0.88	66.63	43.66	69.25	21.83	43.2
1254	48.5	28.64	19.86	0.87	64.78	44.92	69.36	22.46	40.72
1281	48.13	31.11	17.02	0.87	62.63	45.61	69.33	22.8	38.22
1316	47.42	34.49	12.92	0.86	59.87	46.95	69.29	23.48	34.8
1333	47.14	36.29	10.85	0.97	46.51	35.66	63.36	17.83	27.08
1346	51.94	37.76	14.19	0.96	46.2	32.02	66.35	16.01	28.6
1350	53.87	38.33	15.54	0.97	45.69	30.14	67.35	15.07	29.01
1377	56.75	41.91	14.84	0.96	43.21	28.38	69.34	14.19	27.43
1394	56.51	44.28	12.24	0.95	41.75	29.52	69.67	14.76	25.39
1411	55.67	46.64	9.02	0.95	39.94	30.92	69.53	15.46	22.88
1432	58.59	49.74	8.84	1.02	29.16	20.32	67.15	10.16	17.4
1449	60.94	52.56	8.39	1.02	27.16	18.78	68.73	9.39	16.17
1461	61.41	54.64	6.78	1.01	26.39	19.61	69.62	9.81	14.98
1471	60.94	56.11	4.84	1	25.69	20.85	69.77	10.43	13.66
1478	62.31	57.13	5.18	1.09	18.18	13	67.21	6.5	10.08
1495	64.62	59.91	4.71	1.07	17.22	12.51	69.28	6.26	9.37
1516	66.27	62.95	3.32	1.09	12.01	8.69	69.01	4.34	6.06
1534	67.4	65.03	2.37	1.27	8.49	6.12	68.86	3.06	3.83
1546	68.2	66.3	1.9	1.12	6.11	4.22	68.71	2.11	2.4
1569	69.24	67.81	1.43	1.13	4.16	2.73	69	1.36	1.19
1592	69.57	67.46	2.11	1.13	4.18	2.07	69	1.03	1.55
1620	70.65	66.94	3.71	1	2.71	-1	68.55	-0.5	1.61
1641	71.17	66.75	4.42	0.94	3.2	-1.22	68.96	-0.61	2.21
1658	71.12	66.46	4.66	0.94	3.46	-1.2	68.92	-0.6	2.46
1802	71.69	66.37	5.32	1.07	4.39	-0.93	69.62	-0.46	3.26
1825	70.93	66.37	4.57	1.11	5	0.44	69.55	0.22	3.18
1838	70.51	66.37	4.14	1.13	5.8	1.66	69.74	0.83	3.37
1843	70.09	66.37	3.72	1.12	6.08	2.36	69.67	1.18	3.3
1860	69	66.37	2.63	1.17	7.02	4.39	69.6	2.19	3.23
1886	68.39	66.37	2.02	1.2	6.67	4.65	69.12	2.33	2.75
1913	68.48	66.37	2.11	1.25	7.25	5.13	69.45	2.57	3.08
1930	68.44	66.37	2.07	1.28	6.7	4.63	69.15	2.32	2.78
1970	68.2	59.75	8.45	1.37	12.15	3.7	68.45	1.85	8.7
1988	68.86	60.36	8.5	1.38	13.47	4.97	69.74	2.48	9.39
2016	67.07	59.91	7.16	1.41	16.02	8.86	69.9	4.43	9.99
2033	65.61	59.88	5.73	1.43	17.3	11.57	69.79	5.78	9.91
2050	64.24	59.88	4.36	1.44	18.08	13.71	69.5	6.86	9.62
2073	64.05	59.88	4.17	1.48	17.45	13.28	69.09	6.64	9.21
2091	64.15	59.88	4.27	1.52	18.02	13.76	69.43	6.88	9.55
2139	65.28	49.07	16.21	1.6	29.47	13.27	70.31	6.63	21.24
2149	63.72	49.07	14.65	1.59	30.15	15.5	69.87	7.75	20.8
2161	61.89	49.07	12.81	1.6	31.7	18.89	69.73	9.44	20.66
2169	61.23	49.07	12.15	1.62	32.88	20.73	69.99	10.36	20.92
2184	59.77	49.07	10.69	1.63	34.13	23.44	69.88	11.72	20.81
2192	58.78	49.01	9.77	1.63	34.67	24.9	69.63	12.45	20.62
2204	57.64	49.01	8.64	1.64	36.11	27.47	69.78	13.74	20.77
2232	57.08	49.01	8.07	1.69	36.82	28.75	69.86	14.38	20.85
2260	57.64	49.04	8.6	1.75	35.56	26.95	69.52	13.48	20.48
2300	57.41	48.43	8.98	1.8	37.07	28.09	69.85	14.05	21.42
2317	55.48	42.93	12.54	1.81	43.55	31	69.38	15.5	26.44
2334	54.3	39.35	14.94	1.85	49.05	34.11	69.75	17.05	30.4
2347	52.93	39.71	13.23	1.84	49.48	36.26	69.46	18.13	29.76
2354	52.41	39.77	12.64	1.85	50.68	38.04	69.83	19.02	30.06
2382	51.28	39.77	11.51	1.9	51.6	40.09	69.73	20.04	29.96
2387	51.19	39.8	11.39	1.89	52.03	40.65	69.91	20.32	30.11
2416	51.42	39.77	11.65	1.95	51.68	40.03	69.84	20.01	30.07
2448	51.61	39.77	11.84	2.01	51.79	39.94	69.98	19.97	30.21
2482	51.71	32.99	18.71	2.07	57.58	38.86	69.54	19.43	36.55
2494	50.58	32.48	18.09	2.08	60.04	41.95	69.95	20.97	37.47
2505	49.3	32.61	16.69	2.09	61.27	44.58	69.99	22.29	37.38
2523	46.95	32.58	14.37	2.09	63.6	49.23	69.96	24.61	37.39
2538	46.43	32.48	13.95	2.12	63.4	49.45	69.56	24.73	37.08
2559	46	32.45	13.56	2.16	61.64	48.08	68.45	24.04	36
2582	46.24	32.45	13.79	2.2	63.33	49.54	69.41	24.77	36.96
2610	45.91	32.45	13.46	2.27	61.58	48.12	68.37	24.06	35.92
2645	45.72	24.62	21.11	2.29	72.94	51.84	70.04	25.92	45.42
2652	44.78	25.03	19.75	2.29	72.51	52.76	69.56	26.38	44.53
2668	42.8	25.16	17.64	2.29	74.89	57.25	69.83	28.63	44.67
2686	41.57	24.81	16.77	2.34	75.59	58.82	69.39	29.41	44.58
2716	41.72	24.78	16.94	2.41	74.14	57.2	68.72	28.6	43.94
2767	42.38	24.78	17.6	2.47	77.11	59.51	70.53	29.76	45.76
2809	41.57	16.24	25.33	2.55	85.71	60.38	70.16	30.19	53.92
2827	39.27	16.88	22.39	2.55	87.4	65.01	70.17	32.51	53.29
2843	37.33	16.59	20.74	2.56	89.19	68.44	69.96	34.22	53.36
2855	36.39	16.5	19.89	2.58	89.78	69.89	69.74	34.94	53.24
2873	36.01	16.5	19.52	2.61	89.57	70.05	69.44	35.03	52.94
2886	36.01	16.5	19.52	2.63	90.09	70.57	69.7	35.29	53.2
2904	36.01	16.5	19.52	2.67	88.53	69.02	68.92	34.51	52.43
2922	36.34	15.12	21.22	2.67	92.69	71.47	70.48	35.73	55.36
2932	34.69	12.66	22.03	2.69	96.29	74.26	70.22	37.13	57.56
2944	33.28	10.1	23.18	2.71	99.09	75.91	69.63	37.95	59.53
2957	31.73	8.89	22.84	2.7	101.5	78.66	69.45	39.33	60.57
2977	31.35	9.05	22.3	2.76	100.6	78.3	68.9	39.15	59.85
3008	30.88	8.82	22.05	2.81	100.56	78.51	68.53	39.25	59.71
3030	31.44	8.79	22.65	2.82	102.99	80.34	70.01	40.17	61.22
3074	31.73	8.79	22.93	2.9	103.15	80.21	70.23	40.11	61.44
3130	30.74	7.19	23.54	3.04	101.59	78.05	68.16	39.02	60.97
3155	32.34	0.03	32.31	3.06	109.66	77.35	69.42	38.68	69.38
3168	30.88	0.03	30.85	3.05	112.98	82.14	70.35	41.07	70.31
3185	27.77	0.03	27.74	3.06	114.85	87.12	69.73	43.56	69.69
3205	26.12	0.03	26.09	3.1	115.99	89.91	69.47	44.95	69.44
3226	26.07	0.03	26.04	3.13	115.97	89.93	69.44	44.96	69.4
3272	26.68	0	26.68	3.2	117.38	90.7	70.43	45.35	70.43
3318	28.38	0.03	28.35	3.28	117.28	88.93	71.24	44.46	71.21
3348	25.65	0.03	25.61	3.37	116.25	90.63	69.36	45.32	69.33
3385	31.91	0.03	31.88	3.4	86.59	54.71	57.67	27.35	57.64
3428	48.36	0.03	48.33	3.34	75.15	26.82	60.17	-0.88	60.14
3483	71.22	0.03	71.18	3.2	69.42	-1.76	68.74	-0.88	68.7
3490	71.59	0.03	71.56	3.17	69.64	-1.92	69.03	-0.96	69
3504	71.4	0.03	71.37	3.15	69.53	-1.84	68.88	-0.92	68.85
File pen20
Length	36.96	Diameter	19.67	Disp.rate	0.1	mm/min	sawcut	35	deg
time s	Pc(MPa)	Ppore(MPa)	Pc eff	Strain%	eff Sig1	Stress MPa	Nstress	SHstress	eff SigN
0	99.87	17.52	82.35	0	82.35	0	99.87	0	82.35
44	99.96	17.52	82.44	0.16	86.67	4.22	101.35	1.98	83.83
44	99.96	17.52	82.44	0.16	86.67	4.22	101.35	1.98	83.83
77	100.01	17.64	82.37	0.21	94.58	12.2	104.02	5.73	86.39
110	100.06	17.87	82.19	0.3	101.83	19.65	106.52	9.23	88.65
142	100.1	18.22	81.89	0.34	109.51	27.62	109.19	12.98	90.97
158	100.1	18.39	81.71	0.37	113.6	31.89	110.6	14.98	92.2
172	100.06	18.51	81.55	0.39	117.19	35.64	111.78	16.75	93.27
172	100.06	18.51	81.55	0.39	117.19	35.64	111.78	16.75	93.27
186	100.06	18.48	81.58	0.42	120.95	39.38	113.01	18.5	94.53
186	100.06	18.48	81.58	0.42	120.95	39.38	113.01	18.5	94.53
202	100.1	18.51	81.59	0.44	125.22	43.62	114.45	20.5	95.95
216	100.1	18.48	81.62	0.47	128.98	47.35	115.68	22.25	97.2
233	100.1	18.39	81.71	0.48	133.86	52.15	117.26	24.5	98.87
247	100.1	18.51	81.59	0.48	136.95	55.35	118.31	26.01	99.8
262	100.1	18.39	81.71	0.51	140.8	59.08	119.54	27.76	101.15
277	100.06	18.33	81.72	0.53	145.09	63.37	120.91	29.78	102.57
291	100.1	18.54	81.57	0.58	149.18	67.62	122.35	31.77	103.81
320	100.06	18.42	81.63	0.62	155.67	74.04	124.41	34.79	105.99
335	100.1	18.39	81.71	0.74	159.99	78.28	125.86	36.78	107.46
335	100.1	18.39	81.71	0.74	159.99	78.28	125.86	36.78	107.46
346	100.1	18.48	81.62	0.64	162.57	80.95	126.74	38.03	108.25
356	100.1	18.39	81.71	0.68	165.32	83.61	127.61	39.29	109.22
367	100.1	18.51	81.59	0.68	167.87	86.28	128.49	40.54	109.98
377	100.1	18.39	81.71	0.72	170.66	88.95	129.37	41.79	110.97
388	100.1	18.54	81.57	0.73	173.18	91.61	130.24	43.04	111.7
399	100.1	18.39	81.71	0.77	175.46	93.75	130.95	44.05	112.55
399	100.1	18.39	81.71	0.77	175.46	93.75	130.95	44.05	112.55
409	100.1	18.54	81.57	0.78	177.98	96.41	131.82	45.3	113.28
421	100.1	18.39	81.71	0.78	180.79	99.08	132.7	46.55	114.31
430	100.1	18.51	81.59	0.83	182.81	101.21	133.4	47.55	114.89
441	100.1	18.36	81.74	0.83	185.62	103.88	134.28	48.81	115.91
441	100.1	18.36	81.74	0.83	185.62	103.88	134.28	48.81	115.91
452	100.1	18.48	81.62	0.84	187.63	106.01	134.98	49.81	116.5
473	100.06	18.39	81.66	0.89	192.49	110.83	136.52	52.07	118.13
515	100.1	18.48	81.62	1	201.5	119.87	139.54	56.32	121.06
525	100.1	18.57	81.54	1.01	203.54	122.01	140.24	57.32	121.68
535	100.1	18.33	81.77	1.02	205.38	123.61	140.77	58.08	122.43
546	100.1	18.39	81.71	1.07	207.45	125.74	141.47	59.08	123.08
567	100.1	18.54	81.57	1.1	211.04	129.47	142.7	60.83	124.16
567	100.1	18.54	81.57	1.1	211.04	129.47	142.7	60.83	124.16
577	100.1	18.39	81.71	1.13	213.85	132.14	143.58	62.08	125.18
587	100.1	18.36	81.74	1.15	215.48	133.74	144.1	62.84	125.74
587	100.1	18.36	81.74	1.15	215.48	133.74	144.1	62.84	125.74
599	100.1	18.42	81.68	1.2	217.55	135.87	144.8	63.84	126.38
620	100.1	18.51	81.59	1.22	221.2	139.6	146.03	65.59	127.52
641	100.1	18.57	81.54	1.3	223.81	142.27	146.91	66.85	128.34
661	100.1	17.34	82.76	1.36	228.76	146	148.14	68.6	130.79
672	100.1	17.64	82.47	1.37	230.07	147.6	148.66	69.35	131.03
682	100.1	17.61	82.5	1.42	231.7	149.2	149.19	70.1	131.58
694	100.06	17.58	82.48	1.44	233.84	151.36	149.85	71.11	132.27
704	100.1	17.55	82.56	1.46	234.43	151.87	150.07	71.35	132.52
714	100.1	17.52	82.59	1.51	236.05	153.47	150.59	72.11	133.08
726	100.1	17.52	82.59	1.56	238.19	155.6	151.3	73.11	133.78
737	100.1	17.49	82.61	1.58	239.28	156.67	151.65	73.61	134.16
748	100.1	17.49	82.61	1.6	240.35	157.73	152	74.11	134.51
759	100.1	17.46	82.64	1.66	241.98	159.33	152.52	74.86	135.06
781	100.1	17.43	82.67	1.73	244.67	162	153.4	76.12	135.97
792	100.1	17.43	82.67	1.75	245.74	163.07	153.75	76.62	136.32
803	100.1	17.66	82.44	1.8	247.11	164.67	154.28	77.37	136.61
803	100.1	17.66	82.44	1.8	247.11	164.67	154.28	77.37	136.61
814	100.1	17.64	82.47	1.82	248.2	165.73	154.63	77.87	136.99
826	100.1	17.61	82.5	2.15	249.83	167.33	155.15	78.62	137.55
848	100.1	17.55	82.56	1.92	252.02	169.47	155.86	79.62	138.31
848	100.1	17.55	82.56	1.92	252.02	169.47	155.86	79.62	138.31
860	100.1	17.52	82.59	1.97	254.18	171.6	156.56	80.63	139.04
887	100.1	17.49	82.61	2.04	256.88	174.26	157.44	81.88	139.95
912	100.1	17.66	82.44	2.15	258.84	176.4	158.14	82.88	140.47
926	100.1	17.61	82.5	2.2	260.5	178	158.66	83.63	141.06
956	100.1	17.52	82.59	2.35	263.25	180.66	159.54	84.88	142.02
970	100.1	17.46	82.64	2.33	264.91	182.26	160.07	85.64	142.61
984	100.1	17.69	82.41	2.38	266.27	183.86	160.59	86.39	142.9
999	100.1	17.61	82.5	2.44	267.43	184.93	160.94	86.89	143.34
1012	100.1	17.55	82.56	2.49	268.55	186	161.29	87.39	143.75
1040	100.1	17.69	82.41	2.61	270.01	187.6	161.82	88.14	144.13
1067	100.1	17.58	82.53	2.69	272.26	189.73	162.52	89.14	144.95
1093	100.1	17.69	82.41	2.78	273.21	190.8	162.87	89.64	145.18
1106	100.1	17.61	82.5	2.84	274.36	191.86	163.22	90.15	145.62
1119	100.1	17.55	82.56	2.9	274.95	192.4	163.4	90.4	145.85
1132	100.1	17.49	82.61	2.96	276.08	193.46	163.75	90.9	146.26
1144	100.1	17.69	82.41	2.98	276.94	194.53	164.1	91.4	146.41
1158	100.1	17.61	82.5	3.04	278.09	195.59	164.45	91.9	146.85
1171	100.1	17.52	82.59	3.1	278.71	196.13	164.63	92.15	147.11
1184	100.06	17.61	82.45	3.13	279.13	196.68	164.76	92.41	147.16
1197	100.1	17.61	82.5	3.19	280.23	197.73	165.15	92.9	147.55
1236	100.1	17.61	82.5	3.34	282.36	199.86	165.86	93.9	148.25
1250	100.1	17.52	82.59	3.39	283.51	200.93	166.21	94.4	148.69
1276	100.1	17.58	82.53	3.48	284.52	201.99	166.56	94.91	148.98
1301	100.1	17.66	82.44	3.61	285.5	203.06	166.91	95.41	149.24
1315	100.1	17.58	82.53	3.67	286.65	204.13	167.26	95.91	149.68
1328	100.06	17.49	82.57	3.69	287.25	204.68	167.39	96.17	149.91
1341	100.1	17.66	82.44	3.75	288.17	205.73	167.79	96.66	150.12
1354	100.1	17.58	82.53	3.78	288.79	206.26	167.96	96.91	150.38
1380	100.1	17.61	82.5	3.91	289.82	207.33	168.31	97.41	150.71
1419	100.1	17.61	82.5	4.06	291.42	208.93	168.84	98.16	151.23
1445	100.1	17.61	82.5	4.19	291.96	209.46	169.01	98.41	151.41
1458	100.06	17.52	82.54	4.22	292.55	210.01	169.15	98.67	151.63
1498	100.1	17.69	82.41	4.41	294	211.59	169.72	99.42	152.02
1549	100.1	17.52	82.59	4.6	295.24	212.66	170.07	99.92	152.55
1563	100.1	17.66	82.44	4.67	295.1	212.66	170.07	99.92	152.4
1588	100.1	17.66	82.44	4.8	296.16	213.72	170.42	100.42	152.75
1602	100.1	17.61	82.5	4.83	296.76	214.26	170.59	100.67	152.99
1615	100.1	17.52	82.59	4.89	296.84	214.26	170.59	100.67	153.07
1641	100.1	17.52	82.59	4.99	297.38	214.79	170.77	100.92	153.25
1667	100.1	17.61	82.5	5.12	297.82	215.32	170.94	101.17	153.34
1680	100.1	17.52	82.59	5.15	298.44	215.86	171.12	101.42	153.6
1694	100.1	17.64	82.47	5.22	298.86	216.39	171.29	101.67	153.66
1720	100.1	17.69	82.41	5.35	298.8	216.39	171.29	101.67	153.6
1759	100.1	17.61	82.5	5.52	299.42	216.92	171.47	101.92	153.86
1785	100.1	17.66	82.44	5.61	300.43	217.99	171.82	102.42	154.16
1798	100.06	17.58	82.48	5.68	300.49	218.01	171.78	102.43	154.2
1825	100.1	17.64	82.47	5.78	300.99	218.52	172	102.67	154.36
1852	100.1	17.69	82.41	5.91	300.93	218.52	172	102.67	154.3
1865	100.1	17.58	82.53	5.97	302.12	219.59	172.35	103.17	154.77
1907	100.1	17.55	82.56	6.14	302.68	220.12	172.52	103.42	154.97
1966	100.1	17.66	82.44	6.39	304.16	221.72	173.05	104.18	155.38
2051	100.1	17.61	82.5	6.75	306.35	223.86	173.75	105.18	156.14
2095	100.1	17.64	82.47	6.94	307.93	225.46	174.28	105.93	156.64
2122	100.1	17.49	82.61	7.04	308.6	225.99	174.45	106.18	156.96
2180	100.1	17.52	82.59	7.29	310.17	227.59	174.98	106.93	157.46
2210	100.1	17.58	82.53	7.42	310.65	228.12	175.15	107.18	157.58
2239	100.1	17.61	82.5	7.52	311.15	228.66	175.33	107.43	157.72
2254	100.1	17.52	82.59	7.62	311.77	229.19	175.5	107.68	157.99
2270	100.1	17.61	82.5	7.68	312.22	229.72	175.68	107.93	158.07
2300	100.1	17.64	82.47	7.81	312.72	230.26	175.86	108.18	158.22
2317	100.1	17.52	82.59	7.88	312.84	230.26	175.86	108.18	158.34
2332	100.1	17.61	82.5	7.95	313.29	230.79	176.03	108.44	158.43
2348	100.1	17.69	82.41	8.01	313.2	230.79	176.03	108.44	158.34
2363	100.1	17.58	82.53	8.09	312.25	229.72	175.68	107.93	158.1
2378	100.06	17.49	82.57	8.16	312.84	230.28	175.82	108.19	158.33
2395	100.1	17.61	82.5	8.22	313.29	230.79	176.03	108.44	158.43
2410	100.1	17.52	82.59	8.3	312.84	230.26	175.86	108.18	158.34
2441	100.06	17.52	82.54	8.25	308.02	225.48	174.24	105.94	156.72
2458	100.06	17.66	82.39	8.25	301.47	219.08	172.13	102.93	154.47
2473	100.06	17.52	82.54	8.26	294.68	212.15	169.85	99.68	152.33
2488	100.06	17.66	82.39	8.27	287.61	205.21	167.57	96.42	149.91
2505	100.06	17.52	82.54	8.28	280.82	198.28	165.29	93.16	147.77
2520	100.06	17.66	82.39	8.28	274.28	191.88	163.18	90.16	145.52
2536	100.01	17.52	82.49	8.27	269.06	186.57	161.39	87.66	143.87
2619	100.01	17.66	82.35	8.29	267.32	184.97	160.86	86.91	143.2
2619	100.01	17.66	82.35	8.29	267.32	184.97	160.86	86.91	143.2
2667	100.01	17.61	82.4	8.29	266.84	184.44	160.69	86.66	143.08
2714	100.01	18.77	81.24	8.29	265.68	184.44	160.69	86.66	141.92
2729	100.01	18.57	81.44	8.29	265.88	184.44	160.69	86.66	142.12
2760	100.01	19.15	80.86	8.29	265.3	184.44	160.69	86.66	141.54
2839	100.01	21.34	78.67	8.29	263.11	184.44	160.69	86.66	139.35
2870	100.01	22.18	77.83	8.29	262.27	184.44	160.69	86.66	138.51
2902	100.01	23.06	76.95	8.29	261.39	184.44	160.69	86.66	137.63
2917	100.01	23.44	76.57	8.29	261.01	184.44	160.69	86.66	137.25
2961	100.01	24.57	75.44	8.29	259.88	184.44	160.69	86.66	136.12
2989	100.01	25.33	74.68	8.29	259.12	184.44	160.69	86.66	135.36
3005	100.01	25.77	74.24	8.29	258.68	184.44	160.69	86.66	134.92
3080	100.01	28.13	71.88	8.29	256.32	184.44	160.69	86.66	132.56
3127	100.01	29.44	70.57	8.29	255.01	184.44	160.69	86.66	131.25
3142	100.01	29.85	70.16	8.29	254.6	184.44	160.69	86.66	130.84
3192	100.01	31.16	68.85	8.29	253.29	184.44	160.69	86.66	129.53
3243	100.01	32.44	67.57	8.29	252.54	184.97	160.86	86.91	128.42
3260	100.01	32.91	67.1	8.29	251.54	184.44	160.69	86.66	127.78
3313	100.01	34.28	65.73	8.29	250.17	184.44	160.69	86.66	126.41
3400	100.06	36.41	63.65	8.29	248.07	184.42	160.73	86.65	124.32
3469	100.01	37.98	62.03	8.29	246.47	184.44	160.69	86.66	122.71
3520	100.01	39.18	60.83	8.29	245.27	184.44	160.69	86.66	121.51
3555	100.01	40.02	59.99	8.29	244.43	184.44	160.69	86.66	120.67
3609	100.06	41.42	58.64	8.31	241.99	183.35	160.38	86.15	118.96
3626	100.06	41.86	58.2	8.31	241.55	183.35	160.38	86.15	118.52
3642	100.06	42.3	57.76	8.32	240.05	182.28	160.03	85.65	117.73
3661	100.06	42.76	57.3	8.55	237.45	180.15	159.33	84.64	116.56
3677	100.06	43.32	56.74	8.37	234.23	177.49	158.45	83.39	115.13
3696	100.06	43.61	56.45	8.39	232.34	175.89	157.92	82.64	114.31
3713	100.06	43.69	56.36	8.4	231.18	174.82	157.57	82.14	113.88
3748	100.06	44.6	55.46	8.63	228.68	173.22	157.04	81.39	112.45
3783	100.06	45.56	54.5	8.44	226.12	171.62	156.52	80.63	110.96
3816	100.1	46.38	53.73	8.46	223.19	169.47	155.86	79.62	109.48
3835	100.1	46.84	53.26	8.46	222.73	169.47	155.86	79.62	109.01
3835	100.1	46.84	53.26	8.46	222.73	169.47	155.86	79.62	109.01
3835	100.1	46.84	53.26	8.46	222.73	169.47	155.86	79.62	109.01
3851	100.1	47.25	52.85	8.48	220.19	167.33	155.15	78.62	107.9
3870	100.06	47.75	52.31	8.5	218.06	165.75	154.59	77.88	106.84
3886	100.06	48.21	51.84	8.51	216.53	164.69	154.24	77.38	106.03
3905	100.06	48.59	51.47	8.53	215.09	163.62	153.89	76.88	105.3
3921	100.06	48.97	51.09	8.53	214.17	163.09	153.71	76.63	104.74
3951	100.1	49.67	50.43	8.55	211.9	161.47	153.23	75.86	103.56
3951	100.1	49.67	50.43	8.55	211.9	161.47	153.23	75.86	103.56
3951	100.1	49.67	50.43	8.55	211.9	161.47	153.23	75.86	103.56
3980	100.1	50.37	49.73	8.57	209.6	159.87	152.7	75.11	102.33
3980	100.1	50.37	49.73	8.57	209.6	159.87	152.7	75.11	102.33
3993	100.06	50.69	49.37	8.58	208.19	158.82	152.31	74.62	101.62
3993	100.06	50.69	49.37	8.58	208.19	158.82	152.31	74.62	101.62
4023	100.06	51.48	48.58	8.6	205.8	157.22	151.78	73.87	100.3
4037	100.1	51.86	48.25	8.61	204.38	156.13	151.47	73.36	99.61
4055	100.1	52.32	47.78	8.66	202.85	155.07	151.12	72.86	98.8
4055	100.1	52.32	47.78	8.66	202.85	155.07	151.12	72.86	98.8
4072	100.06	52.76	47.3	8.64	200.79	153.49	150.55	72.12	97.79
4088	100.06	53.26	46.8	8.65	199.22	152.42	150.2	71.62	96.95
4107	100.06	53.72	46.34	8.66	197.69	151.36	149.85	71.11	96.13
4124	100.06	54.16	45.9	8.67	196.72	150.82	149.68	70.86	95.52
4142	100.06	54.71	45.34	8.68	195.1	149.76	149.33	70.36	94.61
4160	100.06	55.18	44.88	8.69	193.57	148.69	148.97	69.86	93.8
4179	100.1	55.7	44.4	8.71	192	147.6	148.66	69.35	92.96
4196	100.06	56.2	43.86	8.73	189.35	145.49	147.92	68.36	91.72
4214	100.06	56.69	43.36	8.74	188.32	144.96	147.75	68.11	91.05
4233	100.1	57.31	42.8	8.75	186.67	143.87	147.44	67.6	90.13
4250	100.1	57.83	42.27	8.77	184.54	142.27	146.91	66.85	89.08
4250	100.1	57.83	42.27	8.77	184.54	142.27	146.91	66.85	89.08
4233	100.1	57.31	42.8	8.75	186.67	143.87	147.44	67.6	90.13
4270	100.1	58.36	41.75	8.78	182.42	140.67	146.38	66.09	88.03
4250	100.1	57.83	42.27	8.77	184.54	142.27	146.91	66.85	89.08
4287	100.06	58.85	41.21	8.8	180.83	139.63	145.99	65.6	87.14
4305	100.06	59.38	40.68	8.81	179.24	138.56	145.64	65.1	86.26
4363	100.06	61.01	39.05	8.86	172.81	133.76	144.06	62.85	83.05
4363	100.06	61.01	39.05	8.86	172.81	133.76	144.06	62.85	83.05
4380	100.06	61.5	38.55	8.87	171.25	132.69	143.71	62.35	82.21
4418	100.1	62.52	37.58	8.9	168.12	130.54	143.05	61.33	80.53
4418	100.1	62.52	37.58	8.9	168.12	130.54	143.05	61.33	80.53
4456	100.06	63.52	36.54	8.93	164.44	127.89	142.13	60.09	78.62
4474	100.1	64.04	36.06	8.95	161.8	125.74	141.47	59.08	77.43
4511	100.06	65.06	35	8.97	159.16	124.16	140.9	58.34	75.84
4511	100.06	65.06	35	8.97	159.16	124.16	140.9	58.34	75.84
4529	100.1	65.56	34.55	8.98	157.62	123.07	140.59	57.83	75.04
4549	100.06	66.05	34.01	9	155.5	121.5	140.03	57.08	73.98
4566	100.1	66.43	33.67	9.02	153.55	119.87	139.54	56.32	73.11
4586	100.06	66.87	33.19	9.03	152.02	118.83	139.15	55.83	72.28
4642	100.06	68.18	31.88	9.07	147.51	115.63	138.1	54.33	69.92
4642	100.06	68.18	31.88	9.07	147.51	115.63	138.1	54.33	69.92
4660	100.06	68.59	31.47	9.08	146.03	114.56	137.75	53.83	69.16
4697	100.1	69.55	30.55	9.09	143.5	112.94	137.26	53.07	67.71
4735	100.1	70.42	29.68	9.14	138.89	109.21	136.03	51.31	65.61
4735	100.1	70.42	29.68	9.14	138.89	109.21	136.03	51.31	65.61
4772	100.1	71.36	28.75	9.15	136.36	107.61	135.51	50.56	64.15
4790	100.1	71.79	28.31	9.16	135.39	107.08	135.33	50.31	63.54
4828	100.06	72.76	27.3	9.19	131.73	104.43	134.41	49.07	61.66
4866	100.06	73.66	26.4	9.21	128.7	102.3	133.71	48.06	60.05
4883	100.1	74.16	25.95	9.22	127.69	101.74	133.58	47.8	59.42
4903	100.06	74.68	25.38	9.24	125.54	100.17	133.01	47.06	58.33
4937	100.06	75.55	24.5	9.26	122.54	98.03	132.31	46.06	56.75
4937	100.06	75.55	24.5	9.26	122.54	98.03	132.31	46.06	56.75
4966	100.06	76.28	23.77	9.29	119.14	95.37	131.43	44.81	55.15
4982	100.06	76.72	23.34	9.29	118.7	95.37	131.43	44.81	54.71
4996	100.06	77.13	22.93	9.3	117.23	94.3	131.08	44.31	53.95
4996	100.06	77.13	22.93	9.3	117.23	94.3	131.08	44.31	53.95
5025	100.1	77.86	22.25	9.32	114.93	92.68	130.59	43.54	52.74
5077	100.1	79.11	20.99	9.36	109.94	88.95	129.37	41.79	50.26
5118	100.1	80.04	20.06	9.38	107.94	87.88	129.02	41.29	48.97
5158	100.06	80.92	19.14	9.41	104.37	85.23	128.1	40.05	47.18
5178	100.1	81.38	18.72	9.42	102.87	84.15	127.79	39.54	46.4
5219	100.06	82.26	17.8	9.44	99.83	82.04	127.05	38.54	44.79
5238	100.1	82.7	17.41	9.45	98.36	80.95	126.74	38.03	44.04
5279	100.1	83.6	16.5	9.47	95.85	79.35	126.21	37.28	42.61
5301	100.1	84.01	16.1	9.5	92.78	76.68	125.33	36.03	41.32
5339	100.06	84.88	15.18	9.51	90.81	75.64	124.94	35.54	40.06
5361	100.06	85.35	14.71	9.52	89.81	75.1	124.77	35.29	39.42
5402	100.06	86.22	13.83	9.54	86.8	72.97	124.06	34.28	37.84
5443	100.06	87.07	12.99	9.57	83.83	70.84	123.36	33.28	36.29
5482	100.06	87.86	12.2	9.59	81.44	69.24	122.84	32.53	34.98
5503	100.06	88.32	11.74	9.6	79.91	68.17	122.48	32.03	34.16
5564	100.1	89.6	10.5	9.63	75.98	65.48	121.65	30.77	32.04
5605	100.1	90.42	9.68	9.65	73.57	63.88	121.12	30.02	30.7
5646	100.06	90.54	9.52	9.66	71.83	62.31	120.55	29.27	30.02
5685	100.06	90.54	9.52	9.57	64.89	55.37	118.27	26.02	27.74
5747	99.96	90.54	9.43	9.5	46.71	37.28	112.23	17.52	21.69
5827	99.82	90.54	9.28	9.32	28.5	19.22	106.14	9.03	15.61
5909	99.63	90.54	9.1	9.12	15.6	6.5	101.77	3.06	11.24
5972	99.63	90.54	9.1	8.87	7.6	-1.49	99.14	-0.7	8.6
6016	99.63	90.54	9.1	8.66	7.07	-2.03	98.97	-0.95	8.43
File pa8							deg
Length	20	Diameter	19.76	Disp.rate	0.1	mm/min	sawcut	55	deg
time s	Pc(MPa)	Ppore(MPa)	Pc eff	Strain%	eff Sig1	Stress MPa	Nstress	SHstress	eff SigN
0	68.44	0	68.44	0.01	68.44	0	68.44	0	68.44
65	68.53	0	68.53	0.43	81.7	13.17	77.36	6.19	77.37
130	68.53	-0.3	68.82	0.54	101.02	32.19	90.13	15.12	90.43
206	68.48	-0.3	68.78	0.6	128.47	59.69	108.53	28.04	108.83
252	68.48	-0.3	68.78	0.63	145.38	76.6	119.88	35.99	120.18
327	68.48	-0.3	68.78	0.66	174.44	105.66	139.38	49.64	139.68
373	68.48	0	68.48	0.68	191.05	122.57	150.73	57.59	150.73
421	68.44	-0.3	68.73	0.7	208.76	140.02	162.39	65.79	162.69
477	68.48	-0.3	68.78	0.76	230.45	161.67	176.96	75.96	177.26
505	68.48	-0.3	68.78	0.78	241.54	172.76	184.41	81.17	184.71
542	68.48	0	68.48	0.75	254.99	186.5	193.63	87.63	193.63
562	68.48	0	68.48	0.78	262.38	193.9	198.59	91.1	198.59
581	68.48	0	68.48	0.77	269.25	200.77	203.2	94.33	203.2
609	68.48	0	68.48	0.82	275.59	207.11	207.45	97.31	207.46
676	68.48	-0.3	68.78	0.85	274.83	206.05	206.75	96.81	207.04
769	68.81	1.47	67.33	0.87	272.19	204.85	206.27	96.25	204.79
847	68.81	0	68.81	0.88	273.13	204.32	205.91	96	205.91
931	68.76	2.65	66.11	0.88	270.45	204.34	205.88	96.01	203.23
1007	68.76	15.34	53.42	0.88	257.77	204.34	205.88	96.01	190.54
1044	68.76	22.42	46.34	0.89	250.16	203.82	205.52	95.76	183.11
1083	68.76	27.14	41.62	0.92	243.86	202.23	204.46	95.02	177.32
1149	68.76	33.63	35.13	0.97	235.25	200.12	203.04	94.02	169.42
1205	68.76	35.99	32.78	1.01	230.78	198	201.62	93.03	165.64
1279	68.76	36.28	32.48	1.03	229.43	196.95	200.91	92.54	164.63
1354	68.76	36.58	32.19	1.04	228.6	196.42	200.56	92.29	163.98
1393	68.76	36.58	32.19	1.04	228.6	196.42	200.56	92.29	163.98
1459	68.76	43.66	25.11	1.05	221	195.89	200.21	92.04	156.55
1459	68.76	43.66	25.11	1.05	221	195.89	200.21	92.04	156.55
1496	68.85	45.43	23.43	1.26	212.41	188.98	195.66	88.79	150.24
1516	68.85	46.31	22.54	1.3	209.41	186.87	194.24	87.8	147.93
1545	68.85	49.26	19.59	1.36	203.82	184.22	192.47	86.56	143.21
1573	68.85	48.37	20.48	1.42	202.06	181.58	190.7	85.32	142.32
1623	68.85	49.55	19.3	1.52	198.77	179.47	189.28	84.32	139.72
1691	68.85	48.96	19.89	1.57	197.24	177.36	187.86	83.33	138.9
1756	68.85	49.55	19.3	1.6	195.07	175.77	186.8	82.59	137.24
1816	68.85	48.96	19.89	1.62	194.6	174.71	186.09	82.09	137.12
1882	68.85	49.85	19	1.63	193.19	174.19	185.73	81.84	135.88
1919	68.85	51.91	16.94	1.64	190.6	173.66	185.38	81.59	133.46
1960	68.85	54.57	14.28	1.69	185.83	171.54	183.96	80.6	129.39
1988	68.85	56.34	12.51	1.82	180.89	168.37	181.83	79.11	125.49
2028	68.85	55.45	13.4	1.91	177.55	164.15	179	77.12	123.54
2078	68.85	56.34	12.51	1.95	174.55	162.03	177.58	76.13	121.24
2139	68.85	56.34	12.51	2.05	172.96	160.45	176.52	75.39	120.18
2208	68.85	56.34	12.51	2.08	171.38	158.86	175.45	74.64	119.11
2273	68.85	56.34	12.51	2.11	169.79	157.28	174.39	73.9	118.05
2319	68.85	56.34	12.51	2.14	168.73	156.22	173.68	73.4	117.34
2371	68.85	56.34	12.51	2.15	168.21	155.69	173.32	73.15	116.99
2430	68.85	56.04	12.81	2.17	167.44	154.63	172.62	72.65	116.57
2481	68.71	58.11	10.61	2.18	164.77	154.17	172.16	72.44	114.05
2541	68.85	59.58	9.27	2.2	162.32	153.05	171.55	71.91	111.97
2583	68.85	58.11	10.74	2.33	160.62	149.88	169.42	70.42	111.32
2655	68.85	58.7	10.15	2.34	159.51	149.35	169.07	70.17	110.37
2714	68.85	57.81	11.04	2.37	159.33	148.29	168.36	69.68	110.55
2785	68.85	60.47	8.38	2.39	155.62	147.24	167.65	69.18	107.18
2872	68.85	62.83	6.03	2.43	151.15	145.12	166.23	68.19	103.4
2916	68.85	61.06	7.79	2.44	152.39	144.6	165.88	67.94	104.82
2992	68.85	54.57	14.28	2.47	157.82	143.54	165.17	67.44	110.6
3068	68.81	28.61	40.2	2.48	183.23	143.03	164.78	67.2	136.17
3144	68.81	15.93	52.88	2.48	195.91	143.03	164.78	67.2	148.86
3484	68.81	56.63	12.17	2.47	155.73	143.56	165.14	67.45	108.5
3517	68.81	61.65	7.16	2.47	150.72	143.56	165.14	67.45	103.49
3594	68.85	63.12	5.73	2.48	148.74	143.01	164.82	67.19	101.69
3648	68.71	65.19	3.53	2.48	146.6	143.07	164.72	67.22	99.53
3681	68.85	70.5	-1.64	2.87	137.67	139.31	162.33	65.45	91.83
3692	68.9	70.2	-1.3	2.68	134.82	136.12	160.24	63.96	90.04
3714	68.71	70.2	-1.49	2.77	130.49	131.98	157.27	62.01	87.07
3746	68.85	69.61	-0.76	2.97	124.81	125.57	153.11	59	83.5
3790	68.85	69.61	-0.76	3.11	117.94	118.7	148.51	55.77	78.89
3845	68.85	69.32	-0.46	3.3	112.43	112.89	144.61	53.04	75.29
3944	68.85	70.2	-1.35	3.49	105.2	106.55	140.35	50.06	70.15
4001	68.85	69.91	-1.05	3.56	102.33	103.38	138.22	48.57	68.31
4088	68.85	70.79	-1.94	3.69	98.27	100.21	136.1	47.08	65.3
4190	68.85	70.5	-1.64	3.77	94.87	96.51	133.61	45.35	63.12
4268	68.9	70.5	-1.6	3.81	92.78	94.38	132.23	44.34	61.73
4323	68.9	70.5	-1.6	3.83	91.72	93.32	131.52	43.85	61.02
4424	68.85	70.2	-1.35	3.86	90.93	92.28	130.78	43.36	60.57
4560	68.85	69.91	-1.05	3.95	89.64	90.7	129.71	42.61	59.81
4729	68.85	69.61	-0.76	3.99	88.35	89.11	128.65	41.87	59.04
4842	68.85	69.61	-0.76	4	87.83	88.59	128.3	41.62	58.68
4965	68.85	69.32	-0.46	4.01	87.59	88.06	127.94	41.37	58.62
5078	68.85	69.32	-0.46	4.02	87.06	87.53	127.59	41.12	58.27
5192	68.9	69.32	-0.42	4.02	87.09	87.51	127.62	41.12	58.3
5270	68.9	69.02	-0.12	4.03	86.86	86.98	127.26	40.87	58.24
5310	68.9	69.02	-0.12	4.03	86.86	86.98	127.26	40.87	58.24
5349	68.9	72.86	-3.96	4.03	83.02	86.98	127.26	40.87	54.41
5405	68.95	76.69	-7.75	4.2	73.93	81.68	123.75	38.37	47.06
5470	68.81	76.4	-7.59	4.27	70.98	78.57	121.53	36.91	45.13
5568	68.85	76.69	-7.84	4.33	68.06	75.9	119.79	35.66	43.09
5655	68.85	76.4	-7.54	4.42	66.77	74.32	118.72	34.92	42.32
5756	68.85	76.69	-7.84	4.46	64.89	72.73	117.66	34.17	40.97
5857	68.85	76.4	-7.54	4.49	63.6	71.15	116.6	33.43	40.2
5971	68.85	76.1	-7.25	4.51	62.84	70.09	115.89	32.93	39.78
6077	68.85	75.81	-6.95	4.52	62.61	69.56	115.53	32.68	39.72
6156	68.85	75.51	-6.66	4.53	62.38	69.03	115.18	32.44	39.66
6226	68.85	75.51	-6.66	4.54	61.85	68.51	114.82	32.19	39.31
6328	68.85	75.22	-6.36	4.54	62.14	68.51	114.82	32.19	39.6
6396	68.85	75.22	-6.36	4.56	61.61	67.98	114.47	31.94	39.25
6463	68.85	75.22	-6.36	4.56	61.61	67.98	114.47	31.94	39.25
6522	68.85	77.87	-9.02	4.56	58.96	67.98	114.47	31.94	36.6
6538	68.85	79.94	-11.08	4.57	56.37	67.45	114.11	31.69	34.18
6565	68.9	83.77	-14.87	4.65	48.33	63.2	111.31	29.7	27.54
6573	68.95	83.77	-14.83	4.76	46.24	61.07	109.92	28.69	26.15
6630	68.95	83.18	-14.24	4.78	45.78	60.01	109.22	28.2	26.03
6699	68.81	82.89	-14.08	4.8	45.46	59.54	108.76	27.98	25.87
6790	68.85	83.48	-14.62	4.81	44.37	59	108.44	27.72	24.96
6886	68.85	82.89	-14.03	4.81	44.96	59	108.44	27.72	25.55
6984	68.85	82.59	-13.74	4.82	44.73	58.47	108.09	27.47	25.49
7082	68.85	82	-13.15	4.82	45.32	58.47	108.09	27.47	26.08
7186	68.85	81.71	-12.85	4.83	45.08	57.94	107.73	27.22	26.02
7351	68.85	81.12	-12.26	4.83	45.67	57.94	107.73	27.22	26.61
7455	68.85	81.12	-12.26	4.83	45.67	57.94	107.73	27.22	26.61
7565	68.85	80.23	-11.38	4.83	46.56	57.94	107.73	27.22	27.5
7651	68.85	85.25	-16.39	4.83	41.55	57.94	107.73	27.22	22.48
7693	68.81	90.56	-21.75	5.49	7.68	29.43	88.55	16.36	-2
7736	68.71	90.26	-21.55	5.49	7.92	29.47	88.49	16.38	-1.78
7774	68.85	90.56	-21.7	5.49	7.7	29.41	88.59	16.35	-1.97
7818	68.85	90.56	-21.7	5.48	8.23	29.93	88.94	16.6	-1.62
File Pa3a1
Length	48.25	Diameter	19.76	Disp.rate	0.05
time s	Pc(MPa)	Ppore(MPa)	Pc eff	Strain%	eff Sig1	Stress MPa	Nstress	SHstress	eff SigN
0	69.1	0.64	68.46	0	68.46	0	69.1	0	68.46
108	64.53	0.64	63.89	0.13	73.83	9.94	69.5	4.97	68.86
165	58.26	0.67	57.59	0.17	80.86	23.28	69.9	11.64	69.23
184	55.86	0.67	55.18	0.18	82.69	27.51	69.61	13.75	68.94
241	48.5	0.67	47.83	0.2	90.74	42.9	69.96	21.45	69.29
298	40.92	0.64	40.28	0.23	98.68	58.41	70.12	29.2	69.48
317	38.42	0.67	37.75	0.23	100.95	63.21	70.02	31.6	69.35
356	34.13	0.67	33.46	0.27	104.9	71.44	69.85	35.72	69.18
407	29.84	0.67	29.17	0.41	109.37	80.2	69.94	40.1	69.27
484	26.73	0.67	26.06	0.42	111.33	85.27	69.37	42.64	68.7
562	25.6	0.67	24.93	0.54	112.29	87.36	69.28	43.68	68.61
679	24.99	0.67	24.32	0.75	113	88.68	69.33	44.34	68.66
785	25.7	0.67	25.02	0.78	112.34	87.31	69.35	43.66	68.68
836	25.37	0.67	24.69	0.78	112.68	87.99	69.36	43.99	68.69
865	25.27	1.57	23.71	0.78	111.74	88.03	69.29	44.02	67.72
873	25.27	2.21	23.07	0.78	111.1	88.03	69.29	44.02	67.08
880	25.27	2.81	22.46	0.8	107.85	85.39	67.97	42.69	65.15
899	28.19	4.25	23.94	0.81	105.4	81.46	68.92	40.73	64.67
929	28.38	6.3	22.08	0.84	103.46	81.37	69.07	40.69	62.77
959	29.04	8.18	20.86	0.87	98.24	77.38	67.73	38.69	59.55
1002	31.07	10.93	20.13	0.86	96.1	75.96	69.05	37.98	58.12
1028	31.96	12.6	19.37	0.89	91.76	72.4	68.16	36.2	55.57
1042	33.19	13.46	19.73	0.89	91.06	71.33	68.85	35.66	55.39
1064	33.42	14.8	18.62	0.91	90.37	71.75	69.3	35.88	54.5
1093	34.37	16.69	17.68	0.94	85.32	67.64	68.19	33.82	51.5
1128	35.73	18.96	16.78	0.94	83.28	66.51	68.99	33.25	50.03
1157	37.38	20.91	16.48	0.96	78.55	62.08	68.42	31.04	47.51
1187	38.14	22.95	15.18	0.99	76.93	61.75	69.01	30.87	46.06
1209	39.03	24.55	14.48	1.02	72.13	57.65	67.86	28.83	43.31
1231	40.82	26.28	14.54	1.01	70.88	56.33	68.99	28.17	42.71
1246	40.87	27.43	13.44	1.01	70.28	56.84	69.29	28.42	41.86
1266	41.62	29.03	12.6	1.04	64.88	52.28	67.76	26.14	38.74
1288	43.56	30.91	12.64	1.04	63.54	50.9	69.01	25.45	38.09
1303	43.56	32.26	11.3	1.04	62.73	51.43	69.27	25.71	37.01
1332	46.43	35.2	11.23	1.12	56.64	45.4	69.13	22.7	33.94
1354	46.67	37.6	9.07	1.13	50.67	41.6	67.47	20.8	29.87
1374	49.31	39.99	9.31	1.13	48.69	39.38	69	19.69	29
1403	51.47	43.93	7.55	1.18	42.27	34.73	68.84	17.36	24.91
1410	51.71	45.01	6.7	1.18	41.32	34.62	69.02	17.31	24.01
1439	54.11	49.42	4.69	1.22	31.91	27.22	67.72	13.61	18.3
1461	56.52	53.07	3.45	1.25	25.91	22.46	67.75	11.23	14.68
1476	58.45	55.56	2.89	1.27	23.97	21.08	68.99	10.54	13.43
1495	60.33	58.6	1.73	1.3	17.23	15.49	68.08	7.75	9.48
1518	62.92	61.8	1.13	1.32	12.83	11.71	68.78	5.85	6.98
1547	65.09	65.03	0.07	1.34	7.65	7.58	68.88	3.79	3.86
1577	66.36	66.56	-0.2	1.37	5.24	5.43	69.08	2.72	2.52
1614	67.17	67.46	-0.29	1.38	3.73	4.02	69.18	2.01	1.72
1649	67.64	68	-0.36	1.38	2.93	3.29	69.28	1.64	1.28
1678	67.78	68.09	-0.32	1.38	2.91	3.22	69.39	1.61	1.3
1723	67.35	67.55	-0.2	1.38	3.21	3.41	69.06	1.71	1.51
1772	68.86	0.22	68.64	1.43	68.74	0.1	68.91	0.05	68.69
1794	68.86	0.13	68.73	1.43	68.84	0.1	68.91	0.05	68.79
1824	68.91	0.1	68.81	1.43	68.9	0.08	68.95	0.04	68.86
File Pa3a2
Length	48.25	Diameter	19.76	Disp.rate	0.05	mm/min	sawcut	45	deg
time s	Pc(MPa)	Ppore(MPa)	Pc eff	Strain%	eff Sig1	Stress MPa	Nstress	SHstress	eff SigN
0	69.52	0.03	69.49	0	69.3	-0.19	69.43	-0.09	69.4
31	69.43	0	69.43	0	68.75	-0.67	69.09	-0.34	69.09
62	69.95	0	69.95	0	69.57	-0.37	69.76	-0.19	69.76
214	69.62	0	69.62	0	68.86	-0.76	69.24	-0.38	69.24
260	69.62	0	69.62	0.06	72.03	2.41	70.82	1.21	70.82
306	69.62	0	69.62	0.09	77.31	7.7	73.47	3.85	73.47
369	69.24	0	69.24	0.16	85.03	15.79	77.13	7.89	77.13
434	69.62	0	69.62	0.18	94.75	25.13	82.18	12.57	82.18
491	69.62	0.03	69.58	0.19	102.12	32.53	85.88	16.27	85.85
522	69.62	0	69.62	0.2	107.43	37.82	88.52	18.91	88.52
580	69.62	0	69.62	0.22	116.94	47.33	93.28	23.66	93.28
610	69.24	0	69.24	0.24	121.49	52.25	95.36	26.12	95.36
685	69.62	0	69.62	0.26	134.38	64.76	102	32.38	102
741	69.62	0	69.62	0.28	144.42	74.8	107.02	37.4	107.02
786	69.62	0	69.62	0.29	151.82	82.2	110.72	41.1	110.72
836	69.62	0	69.62	0.3	160.27	90.66	114.94	45.33	114.94
881	69.24	0	69.24	0.41	167.99	98.75	118.61	49.37	118.61
926	69.62	0	69.62	0.32	176.12	106.51	122.87	53.25	122.87
983	69.62	0	69.62	0.34	185.63	116.02	127.63	58.01	127.63
1020	69.62	0	69.62	0.34	191.98	122.36	130.8	61.18	130.8
1065	69.62	0	69.62	0.35	199.9	130.28	134.76	65.14	134.76
1144	69.62	0	69.62	0.36	213.64	144.02	141.63	72.01	141.63
1189	69.62	0	69.62	0.37	221.57	151.95	145.59	75.97	145.59
1240	69.24	0	69.24	0.41	229.81	160.57	149.52	80.28	149.52
1278	69.62	0	69.62	0.4	236.89	167.27	153.25	83.64	153.25
1317	69.62	0	69.62	0.42	243.23	173.61	156.42	86.81	156.42
1372	69.62	0	69.62	0.41	253.27	183.65	161.44	91.83	161.44
1415	69.62	0	69.62	0.43	260.14	190.52	164.88	95.26	164.88
1482	69.62	0	69.62	0.45	270.71	201.09	170.16	100.54	170.16
1522	69.62	0	69.62	0.47	277.58	207.96	173.6	103.98	173.6
1600	69.62	0	69.62	0.51	288.14	218.53	178.88	109.26	178.88
1609	69.62	0	69.62	0.51	290.26	220.64	179.94	110.32	179.94
1667	69.62	0	69.62	0.57	296.07	226.45	182.84	113.23	182.84
1708	69.62	0	69.62	0.59	300.3	230.68	184.96	115.34	184.96
1772	69.62	0	69.62	0.64	306.11	236.49	187.86	118.25	187.86
1805	69.62	0	69.62	0.69	309.28	239.66	189.45	119.83	189.45
1839	69.62	0	69.62	0.72	312.45	242.83	191.03	121.42	191.03
1869	69.62	0	69.62	0.75	314.56	244.95	192.09	122.47	192.09
1911	69.62	0	69.62	0.81	316.68	247.06	193.15	123.53	193.15
1970	69.62	0	69.62	0.86	319.85	250.23	194.73	125.12	194.73
2001	69.62	0	69.62	0.91	320.9	251.29	195.26	125.64	195.26
2042	69.62	0.03	69.58	0.99	320.87	251.29	195.26	125.64	195.23
2075	69.62	0.03	69.58	1.03	318.76	249.17	194.2	124.59	194.17
2117	69.62	0.03	69.58	1.05	317.17	247.59	193.41	123.79	193.38
2189	69.62	0.1	69.52	1.08	316.58	247.06	193.15	123.53	193.05
2278	69.62	1.15	68.47	1.08	315	246.53	192.88	123.27	191.73
2327	69.62	4.06	65.56	1.09	311.56	246	192.62	123	188.56
2363	69.62	6.04	63.57	1.16	303.77	240.19	189.71	120.1	183.67
2403	69.62	8.34	61.27	1.21	296.18	234.91	187.07	117.45	178.73
2446	69.62	10.74	58.87	1.29	286.91	228.04	183.64	114.02	172.89
2471	69.62	12.15	57.47	1.33	281.81	224.34	181.79	112.17	169.64
2513	69.62	14.71	54.91	1.42	271.32	216.41	177.82	108.21	163.12
2543	69.62	16.69	52.93	1.52	261.42	208.49	173.86	104.24	157.17
2568	69.62	18.41	51.2	1.59	253.88	202.67	170.95	101.34	152.54
2593	69.62	20.24	49.38	1.65	245.71	196.33	167.78	98.17	147.55
2626	69.66	22.86	46.81	1.77	232.55	185.75	162.54	92.87	139.68
2660	69.24	25.86	43.38	1.92	218.21	174.84	156.66	87.42	130.79
2690	69.62	28.93	40.68	2.02	206.37	165.69	152.46	82.84	123.53
2707	69.62	30.72	38.89	2.07	198.77	159.87	149.55	79.94	118.83
2732	69.62	33.95	35.67	2.19	184.44	148.78	144.01	74.39	110.05
2732	69.62	33.95	35.67	2.19	184.44	148.78	144.01	74.39	110.05
2757	69.62	37.72	31.89	2.35	168.52	136.63	137.93	68.31	100.21
2773	69.62	40.44	29.18	2.45	157.35	128.17	133.7	64.09	93.26
2790	69.66	43.51	26.15	2.55	145.85	119.7	129.51	59.85	86
2798	69.62	45.2	24.41	2.6	138.84	114.43	126.83	57.22	81.63
2812	69.66	48.21	21.45	2.74	125.83	104.37	121.85	52.19	73.64
2820	69.66	50.03	19.63	2.79	118.19	98.56	118.94	49.28	68.91
2820	69.66	50.03	19.63	2.79	118.19	98.56	118.94	49.28	68.91
2829	69.66	51.95	17.71	2.87	109.4	91.69	115.51	45.85	63.56
2854	69.66	58.34	11.32	3.14	80.82	69.5	104.41	34.75	46.07
2854	69.66	58.34	11.32	3.14	80.82	69.5	104.41	34.75	46.07
2862	69.24	60.55	8.69	3.24	70.45	61.76	100.12	30.88	39.57
2870	69.66	62.63	7.04	3.33	61.21	54.18	96.75	27.09	34.12
2879	69.71	64.55	5.16	3.42	51.39	46.23	92.82	23.11	28.28
2887	69.71	66.18	3.53	3.51	42.37	38.83	89.13	19.42	22.95
2895	69.71	67.52	2.19	3.59	35.21	33.02	86.22	16.51	18.7
2904	69.71	68.54	1.17	3.67	28.37	27.21	83.31	13.6	14.77
2904	69.71	68.54	1.17	3.67	28.37	27.21	83.31	13.6	14.77
2920	69.71	69.69	0.02	3.76	19.83	19.81	79.62	9.9	9.92
2945	69.76	70.04	-0.29	3.82	15.8	16.09	77.8	8.04	7.76
2984	69.76	70.11	-0.35	3.86	13.62	13.98	76.75	6.99	6.64
3009	69.57	69.82	-0.25	3.87	12.75	13	76.07	6.5	6.25
3084	69.15	69.21	-0.07	1.63	3.61	3.68	70.98	1.84	1.77
3114	69.29	69.18	0.11	1.63	3.72	3.62	71.09	1.81	1.91
File Pa2a3
Length	47	Diameter	19.94	Disp.rate	0.05	mm/min	sawcut	45	deg
time s	Pc(MPa)	Ppore(MPa)	Pc eff	Strain%	eff Sig1	Stress MPa	Nstress	SHstress	Eff sigN
0	69.15	0.22	68.92	0	68.92	0	69.15	0	68.92	First cycle
27	68.44	0.22	68.21	0.04	70.6	2.38	69.63	1.19	69.41
49	66.88	0.22	66.66	0.04	72.83	6.17	69.97	3.08	69.74
78	64.1	0.22	63.88	0.07	75.4	11.53	69.87	5.76	69.64
129	58.97	0.26	58.71	0.1	80.25	21.53	69.73	10.77	69.48
177	53.83	0.26	53.57	0.13	85.12	31.54	69.6	15.77	69.35
219	49.49	0.26	49.24	0.16	89.93	40.69	69.84	20.34	69.58
245	46.62	0.29	46.33	0.18	92.93	46.6	69.92	23.3	69.63
267	43.79	0.29	43.5	0.19	94.96	51.46	69.52	25.73	69.23
302	40.07	0.29	39.78	0.23	99.08	59.3	69.72	29.65	69.43
326	37.62	0.29	37.33	0.23	101.84	64.51	69.88	32.26	69.59
359	34.18	0.29	33.89	0.25	104.57	70.67	69.52	35.34	69.23
382	32.48	0.29	32.19	0.28	107.24	75.04	70	37.52	69.72
420	29.65	0.32	29.33	0.31	108.72	79.38	69.34	39.69	69.02
442	28.81	0.32	28.49	0.36	109.79	81.3	69.46	40.65	69.14
494	27.53	0.32	27.21	0.42	111.15	83.93	69.5	41.97	69.18
520	27.11	0.35	26.76	0.47	111.39	84.63	69.43	42.32	69.08
542	26.54	0.35	26.19	0.5	111.59	85.4	69.24	42.7	68.89
566	26.36	0.35	26	0.53	110.97	84.96	68.84	42.48	68.48
699	27.44	2.49	24.95	0.56	108.92	83.97	69.43	41.99	66.93
723	26.97	2.91	24.06	0.56	108.75	84.7	69.32	42.35	66.41
733	26.97	3.07	23.9	0.57	107.04	83.14	68.54	41.57	65.47
733	26.97	3.07	23.9	0.57	107.04	83.14	68.54	41.57	65.47
742	28.9	3.23	25.67	0.6	103.82	78.15	67.98	39.08	64.75
767	30.6	3.64	26.95	0.6	103.33	76.38	68.79	38.19	65.14
814	30.93	4.41	26.52	0.6	103.27	76.75	69.3	38.38	64.89
843	30.79	4.89	25.89	0.62	103.23	77.33	69.45	38.67	64.56
881	30.31	5.53	24.78	0.62	102.84	78.06	69.34	39.03	63.81
910	30.03	6.43	23.61	0.61	102.3	78.7	69.38	39.35	62.95
948	29.84	7.99	21.85	0.61	101.15	79.3	69.49	39.65	61.5
965	29.7	8.89	20.81	0.73	89.8	68.98	64.19	34.49	55.31
977	33.99	9.53	24.46	0.73	90.03	65.57	66.77	32.78	57.25
999	37.9	10.65	27.26	0.97	89.57	62.32	69.06	31.16	58.41
1033	38	12.34	25.66	0.73	88.45	62.79	69.39	31.4	57.05
1071	37.52	14.23	23.3	0.72	86.81	63.52	69.28	31.76	55.06
1103	37.15	16.4	20.75	0.71	85.46	64.72	69.51	32.36	53.11
1123	36.82	17.97	18.85	0.71	84.23	65.38	69.51	32.69	51.54
1154	36.53	20.43	16.11	0.71	82.13	66.02	69.55	33.01	49.12
1172	38.94	21.77	17.17	0.88	67.62	50.45	64.16	25.23	42.39
1190	45.77	23.15	22.63	0.89	67	44.38	67.96	22.19	44.81
1225	47.42	26.05	21.37	0.88	65.03	43.66	69.25	21.83	43.2
1254	46.9	28.64	18.26	0.87	63.18	44.92	69.36	22.46	40.72
1281	46.53	31.11	15.42	0.87	61.03	45.61	69.33	22.8	38.22
1316	45.82	34.49	11.32	0.86	58.27	46.95	69.29	23.48	34.8
1333	45.54	36.29	9.25	0.97	44.91	35.66	63.36	17.83	27.08
1346	50.34	37.76	12.59	0.96	44.6	32.02	66.35	16.01	28.6
1350	52.27	38.33	13.94	0.97	44.09	30.14	67.35	15.07	29.01
1377	55.15	41.91	13.24	0.96	41.61	28.38	69.34	14.19	27.43
1394	54.91	44.28	10.64	0.95	40.15	29.52	69.67	14.76	25.39
1411	54.07	46.64	7.42	0.95	38.34	30.92	69.53	15.46	22.88
1432	56.99	49.74	7.24	1.02	27.56	20.32	67.15	10.16	17.4
1449	59.34	52.56	6.79	1.02	25.56	18.78	68.73	9.39	16.17
1461	59.81	54.64	5.18	1.01	24.79	19.61	69.62	9.81	14.98
1471	59.34	56.11	3.24	1	24.09	20.85	69.77	10.43	13.66
1478	60.71	57.13	3.58	1.09	16.58	13	67.21	6.5	10.08
1495	63.02	59.91	3.11	1.07	15.62	12.51	69.28	6.26	9.37
1516	64.67	62.95	1.72	1.09	10.41	8.69	69.01	4.34	6.06
1534	65.8	65.03	0.77	1.27	6.89	6.12	68.86	3.06	3.83
1546	66.6	66.3	0.3	1.12	4.51	4.22	68.71	2.11	2.4
1569	67.64	67.81	-0.17	1.13	2.56	2.73	69	1.36	1.19
1592	67.97	67.46	0.51	1.13	2.58	2.07	69	1.03	1.55
1620	69.05	66.94	2.11	1	1.11	-1	68.55	-0.5	1.61	Second cycle
1641	69.57	66.75	2.82	0.94	1.6	-1.22	68.96	-0.61	2.21
1658	69.52	66.46	3.06	0.94	1.86	-1.2	68.92	-0.6	2.46
1802	70.09	66.37	3.72	1.07	2.79	-0.93	69.62	-0.46	3.26
1825	69.33	66.37	2.97	1.11	3.4	0.44	69.55	0.22	3.18
1838	68.91	66.37	2.54	1.13	4.2	1.66	69.74	0.83	3.37
1843	68.49	66.37	2.12	1.12	4.48	2.36	69.67	1.18	3.3
1860	67.4	66.37	1.03	1.17	5.42	4.39	69.6	2.19	3.23
1886	66.79	66.37	0.42	1.2	5.07	4.65	69.12	2.33	2.75
1913	66.88	66.37	0.51	1.25	5.65	5.13	69.45	2.57	3.08
1930	66.84	66.37	0.47	1.28	5.1	4.63	69.15	2.32	2.78
1970	66.6	59.75	6.85	1.37	10.55	3.7	68.45	1.85	8.7
1988	67.26	60.36	6.9	1.38	11.87	4.97	69.74	2.48	9.39
2016	65.47	59.91	5.56	1.41	14.42	8.86	69.9	4.43	9.99
2033	64.01	59.88	4.13	1.43	15.7	11.57	69.79	5.78	9.91
2050	62.64	59.88	2.76	1.44	16.48	13.71	69.5	6.86	9.62
2073	62.45	59.88	2.57	1.48	15.85	13.28	69.09	6.64	9.21
2091	62.55	59.88	2.67	1.52	16.42	13.76	69.43	6.88	9.55
2139	63.68	49.07	14.61	1.6	27.87	13.27	70.31	6.63	21.24
2149	62.12	49.07	13.05	1.59	28.55	15.5	69.87	7.75	20.8
2161	60.29	49.07	11.21	1.6	30.1	18.89	69.73	9.44	20.66
2169	59.63	49.07	10.55	1.62	31.28	20.73	69.99	10.36	20.92
2184	58.17	49.07	9.09	1.63	32.53	23.44	69.88	11.72	20.81
2192	57.18	49.01	8.17	1.63	33.07	24.9	69.63	12.45	20.62
2204	56.04	49.01	7.04	1.64	34.51	27.47	69.78	13.74	20.77
2232	55.48	49.01	6.47	1.69	35.22	28.75	69.86	14.38	20.85
2260	56.04	49.04	7	1.75	33.96	26.95	69.52	13.48	20.48
2300	55.81	48.43	7.38	1.8	35.47	28.09	69.85	14.05	21.42
2317	53.88	42.93	10.94	1.81	41.95	31	69.38	15.5	26.44
2334	52.7	39.35	13.34	1.85	47.45	34.11	69.75	17.05	30.4
2347	51.33	39.71	11.63	1.84	47.88	36.26	69.46	18.13	29.76
2354	50.81	39.77	11.04	1.85	49.08	38.04	69.83	19.02	30.06
2382	49.68	39.77	9.91	1.9	50	40.09	69.73	20.04	29.96
2387	49.59	39.8	9.79	1.89	50.43	40.65	69.91	20.32	30.11
2416	49.82	39.77	10.05	1.95	50.08	40.03	69.84	20.01	30.07
2448	50.01	39.77	10.24	2.01	50.19	39.94	69.98	19.97	30.21
2482	50.11	32.99	17.11	2.07	55.98	38.86	69.54	19.43	36.55
2494	48.98	32.48	16.49	2.08	58.44	41.95	69.95	20.97	37.47
2505	47.7	32.61	15.09	2.09	59.67	44.58	69.99	22.29	37.38
2523	45.35	32.58	12.77	2.09	62	49.23	69.96	24.61	37.39
2538	44.83	32.48	12.35	2.12	61.8	49.45	69.56	24.73	37.08
2559	44.4	32.45	11.96	2.16	60.04	48.08	68.45	24.04	36
2582	44.64	32.45	12.19	2.2	61.73	49.54	69.41	24.77	36.96
2610	44.31	32.45	11.86	2.27	59.98	48.12	68.37	24.06	35.92
2645	44.12	24.62	19.51	2.29	71.34	51.84	70.04	25.92	45.42
2652	43.18	25.03	18.15	2.29	70.91	52.76	69.56	26.38	44.53
2668	41.2	25.16	16.04	2.29	73.29	57.25	69.83	28.63	44.67
2686	39.97	24.81	15.17	2.34	73.99	58.82	69.39	29.41	44.58
2716	40.12	24.78	15.34	2.41	72.54	57.2	68.72	28.6	43.94
2767	40.78	24.78	16	2.47	75.51	59.51	70.53	29.76	45.76
2809	39.97	16.24	23.73	2.55	84.11	60.38	70.16	30.19	53.92
2827	37.67	16.88	20.79	2.55	85.8	65.01	70.17	32.51	53.29
2843	35.73	16.59	19.14	2.56	87.59	68.44	69.96	34.22	53.36
2855	34.79	16.5	18.29	2.58	88.18	69.89	69.74	34.94	53.24
2873	34.41	16.5	17.92	2.61	87.97	70.05	69.44	35.03	52.94
2886	34.41	16.5	17.92	2.63	88.49	70.57	69.7	35.29	53.2
2904	34.41	16.5	17.92	2.67	86.93	69.02	68.92	34.51	52.43
2922	34.74	15.12	19.62	2.67	91.09	71.47	70.48	35.73	55.36
2932	33.09	12.66	20.43	2.69	94.69	74.26	70.22	37.13	57.56
2944	31.68	10.1	21.58	2.71	97.49	75.91	69.63	37.95	59.53
2957	30.13	8.89	21.24	2.7	99.9	78.66	69.45	39.33	60.57
2977	29.75	9.05	20.7	2.76	99	78.3	68.9	39.15	59.85
3008	29.28	8.82	20.45	2.81	98.96	78.51	68.53	39.25	59.71
3030	29.84	8.79	21.05	2.82	101.39	80.34	70.01	40.17	61.22
3074	30.13	8.79	21.33	2.9	101.55	80.21	70.23	40.11	61.44
3130	29.14	7.19	21.94	3.04	99.99	78.05	68.16	39.02	60.97
3155	30.74	0.03	30.71	3.06	108.06	77.35	69.42	38.68	69.38
3168	29.28	0.03	29.25	3.05	111.38	82.14	70.35	41.07	70.31
3185	26.17	0.03	26.14	3.06	113.25	87.12	69.73	43.56	69.69
3205	24.52	0.03	24.49	3.1	114.39	89.91	69.47	44.95	69.44
3226	24.47	0.03	24.44	3.13	114.37	89.93	69.44	44.96	69.4
3272	25.08	0	25.08	3.2	115.78	90.7	70.43	45.35	70.43
3318	26.78	0.03	26.75	3.28	115.68	88.93	71.24	44.46	71.21
3348	24.05	0.03	24.01	3.37	114.65	90.63	69.36	45.32	69.33
3385	30.31	0.03	30.28	3.4	84.99	54.71	57.67	27.35	57.64
3428	46.76	0.03	46.73	3.34	73.55	26.82	60.17	-0.88	68.7
3483	69.62	0.03	69.58	3.2	67.82	-1.76	68.74	-0.88	68.7
3490	69.99	0.03	69.96	3.17	68.04	-1.92	69.03	-0.96	69
3504	69.8	0.03	69.77	3.15	67.93	-1.84	68.88	-0.92	68.85
File Pa2a4
Length	47	Diameter	19.94	Disp.rate	0.05	mm/min	sawcut	45	deg
time s	Pc(MPa)	Ppore(MPa)	Pc eff	Strain%	eff Sig1	Stress MPa	Nstress	SHstress	Eff sigN
0	69.57	0.29	69.28	0	69.28	0	69.57	0	69.28
56	69.62	0.26	69.36	0.04	76.6	7.24	73.24	3.62	72.98
114	69.66	0.29	69.38	0.07	85.42	16.04	77.69	8.02	77.4
170	69.66	0.26	69.41	0.08	93.24	23.83	81.58	11.91	81.32
250	69.71	0.29	69.42	0.13	106.2	36.78	88.1	18.39	87.81
327	69.71	0.29	69.42	0.15	119.18	49.75	94.59	24.88	94.3
390	69.71	0.29	69.42	0.15	130.59	61.17	100.3	30.58	100.01
443	69.66	0.29	69.38	0.16	138.87	69.49	104.41	34.75	104.12
507	69.71	0.29	69.42	0.19	149.79	80.37	109.89	40.18	109.61
567	69.71	0.29	69.42	0.18	159.65	90.23	114.82	45.11	114.54
627	69.71	0.29	69.42	0.25	170.03	100.6	120.01	50.3	119.73
685	69.71	0.29	69.42	0.22	179.37	109.95	124.68	54.97	124.4
745	69.71	0.29	69.42	0.24	189.75	120.32	129.87	60.16	129.58
794	69.71	0.29	69.42	0.25	197.53	128.11	133.76	64.05	133.48
870	69.71	0.29	69.42	0.27	209.98	140.56	139.99	70.28	139.7
920	69.66	0.29	69.38	0.3	218.26	148.88	144.11	74.44	143.82
957	69.71	0.29	69.42	0.3	225.03	155.61	147.51	77.8	147.23
1014	69.71	0.29	69.42	0.33	233.33	163.91	151.67	81.96	151.38
1067	69.71	0.29	69.42	0.33	241.64	172.21	155.82	86.11	155.53
1097	69.71	0.29	69.42	0.35	245.79	176.36	157.89	88.18	157.61
1154	69.71	3.45	66.26	0.36	242.1	175.85	157.63	87.92	154.18
1207	69.66	7.64	62.02	0.36	237.89	175.87	157.6	87.93	149.96
1262	69.71	11.76	57.95	0.39	233.27	175.33	157.37	87.66	145.61
1319	69.66	15.92	53.74	0.41	226.5	172.75	156.04	86.38	140.12
1357	69.71	18.64	51.07	0.46	221.21	170.14	154.78	85.07	136.14
1377	69.71	20.14	49.57	0.48	217.63	168.06	153.74	84.03	133.6
1400	69.71	21.8	47.91	0.51	212.34	164.43	151.93	82.21	130.12
1422	69.71	23.53	46.18	0.59	205.42	159.24	149.33	79.62	125.8
1445	69.71	25.29	44.42	0.63	199.51	155.09	147.26	77.54	121.97
1475	69.71	27.69	42.03	0.74	187.26	145.23	142.33	72.62	114.64
1482	69.71	28.32	41.39	0.76	184.54	143.15	141.29	71.58	112.96
1502	69.71	29.99	39.72	0.83	177.69	137.97	138.69	68.98	108.71
1509	69.71	30.63	39.08	0.86	174.46	135.37	137.4	67.69	106.77
1533	69.76	32.64	37.12	0.95	165.72	128.61	134.06	64.3	101.42
1555	69.71	34.69	35.02	1.04	155.87	120.84	130.13	60.42	95.45
1570	69.71	36.09	33.62	1.07	151.86	118.25	128.83	59.12	92.74
1578	69.76	36.8	32.96	1.14	146.52	113.56	126.54	56.78	89.74
1600	69.76	38.97	30.79	1.21	136.56	105.77	122.64	52.89	83.67
1623	69.71	41.27	28.44	1.3	126.97	98.53	118.98	49.26	77.7
1651	69.66	44.18	25.48	1.39	116.77	91.29	115.31	45.64	71.12
1658	69.76	44.98	24.78	1.47	110.31	85.54	112.53	42.77	67.55
1688	69.71	48.18	21.53	1.57	99.31	77.77	108.6	38.89	60.42
1703	69.71	49.84	19.87	1.65	91.42	71.55	105.48	35.77	55.64
1718	69.71	51.44	18.27	1.71	83.59	65.32	102.37	32.66	50.93
1733	69.76	53.04	16.72	1.98	76.31	59.59	99.55	29.8	46.52
1748	69.71	54.64	15.08	1.86	69.5	54.42	96.92	27.21	42.29
1761	69.76	55.91	13.84	1.9	63.58	49.73	94.62	24.87	38.71
1776	69.71	57.42	12.29	1.97	57.9	45.6	92.51	22.8	35.09
1791	69.71	58.82	10.89	2	52.86	41.97	90.7	20.98	31.87
1798	69.71	59.49	10.22	2.06	48.55	38.34	88.88	19.17	29.38
1821	69.71	61.32	8.39	2.15	40.5	32.11	85.77	16.06	24.45
1844	69.71	62.92	6.8	2.19	34.24	27.44	83.43	13.72	20.52
1866	69.71	64.23	5.48	2.26	28.25	22.77	81.1	11.39	16.87
1886	69.71	65.19	4.53	2.29	24.18	19.66	79.54	9.83	14.35
1909	69.76	66.02	3.74	2.34	19.74	16	77.76	8	11.74
1916	69.76	66.46	3.29	2.36	17.74	14.45	76.98	7.22	10.52
1954	69.76	67.84	1.92	2.43	11.7	9.78	74.65	4.89	6.81
1969	69.71	68.19	1.52	2.44	10.28	8.76	74.09	4.38	5.9
1999	69.71	68.67	1.04	2.48	8.24	7.2	73.31	3.6	4.64
2034	69.76	69.12	0.64	2.49	6.27	5.63	72.57	2.81	3.45
2086	69.71	69.02	0.69	2.49	6.85	6.17	72.79	3.08	3.77
2129	69.71	69.09	0.63	2.49	6.27	5.65	72.53	2.82	3.45
2137	69.71	69.05	0.66	2.45	4.75	4.09	71.76	2.04	2.7
2144	69.71	68.89	0.82	2.39	2.83	2.01	70.72	1.01	1.82
2159	69.71	68.8	0.91	2.3	0.85	-0.06	69.68	-0.03	0.88
File Pa4a
Length	46.48	Diameter	19.76	Disp.rate	0.05	mm/min	sawcut	45	deg
time s	Pc(MPa)	Ppore(MPa)	Pc eff	Strain%	eff Sig1	Stress MPa	Nstress	SHstress	Eff sigN
0	69.62	0.01	69.61	0	69.61	0	69.62	0.5	69.61
68	69.62	0.01	69.61	0.07	77.01	7.4	73.32	3.7	73.31
162	69.57	0.01	69.56	0.11	91.25	21.68	80.41	10.84	80.4
196	69.62	0.01	69.61	0.12	96.56	26.95	83.09	13.47	83.08
230	69.57	0.01	69.56	0.12	102.34	32.78	85.96	16.39	85.95
309	69.57	0.01	69.56	0.15	114.5	44.93	92.04	22.47	92.03
376	69.57	0.01	69.56	0.17	126.65	57.09	98.11	28.54	98.1
410	69.57	0.01	69.56	0.18	132.46	62.9	101.02	31.45	101.01
471	69.57	0.01	69.56	0.2	141.97	72.41	105.77	36.21	105.77
539	69.57	0.01	69.56	0.21	153.07	83.51	111.32	41.75	111.31
590	69.57	0.01	69.56	0.24	162.05	92.49	115.81	46.24	115.81
643	69.57	0.01	69.56	0.24	170.51	100.94	120.04	50.47	120.03
695	69.62	0.01	69.61	0.46	179.51	109.91	124.57	54.95	124.56
780	69.24	0.01	69.23	0.29	193.04	123.81	131.14	61.91	131.14
814	69.62	0.01	69.61	0.3	198.01	128.4	133.82	64.2	133.81
874	69.62	0.01	69.61	0.32	208.05	138.44	138.84	69.22	138.83
935	69.62	0.01	69.61	0.34	217.03	147.42	143.33	73.71	143.32
976	69.62	0.3	69.31	0.37	223.6	154.29	146.76	77.15	146.46
1019	69.24	0.01	69.23	0.39	230.03	160.8	149.64	80.4	149.63
1053	69.62	0.01	69.61	0.4	235	165.39	152.31	82.69	152.3
1087	69.66	0.01	69.66	0.47	239.25	169.59	154.46	84.8	154.45
1113	69.24	-0.29	69.53	0.44	243.53	174.01	156.24	87	156.53
1147	69.66	0.01	69.66	0.45	247.7	178.05	158.69	89.02	158.68
1163	69.66	0.01	69.66	0.46	249.82	180.16	159.74	90.08	159.74
1223	69.71	0.01	69.7	0.5	257.24	187.54	163.48	93.77	163.47
1290	69.76	0.01	69.75	0.57	264.67	194.92	167.22	97.46	167.21
1348	69.8	0.01	69.8	0.75	268.92	199.12	169.37	99.56	169.36
1418	69.85	0.01	69.84	0.71	274.23	204.38	172.04	102.19	172.04
1459	69.9	0.01	69.89	0.76	276.9	207.01	173.4	103.5	173.39
1493	69.95	0.01	69.94	0.8	278.51	208.57	174.23	104.29	174.22
1536	69.95	0.3	69.64	0.92	280.33	210.68	175.29	105.34	174.99
1587	69.95	0.01	69.94	0.93	282.74	212.8	176.35	106.4	176.34
1621	69.95	0.01	69.94	0.98	283.26	213.33	176.61	106.66	176.6
1698	69.95	0.01	69.94	1.03	281.15	211.21	175.55	105.61	175.54
1732	69.95	0.01	69.94	1.03	281.15	211.21	175.55	105.61	175.54
1802	69.95	0.01	69.94	1.05	281.15	211.21	175.55	105.61	175.54
1869	69.95	12.4	57.55	1.05	268.76	211.21	175.55	105.61	163.16
1909	69.95	23.9	46.04	1.08	254.09	208.04	173.97	104.02	150.07
1926	69.95	26.26	43.69	1.24	249.61	205.93	172.91	102.96	146.65
1962	69.95	28.33	41.62	1.15	245.43	203.81	171.85	101.91	143.53
2003	69.95	29.8	40.15	1.27	242.37	202.23	171.06	101.11	141.26
2036	69.95	34.52	35.43	1.21	235.54	200.12	170	100.06	135.48
2070	69.95	36.29	33.66	1.32	230.6	196.95	168.42	98.47	132.13
2114	69.71	39.83	29.88	1.29	224.82	194.94	167.18	97.47	127.35
2130	69.95	43.96	25.99	1.3	219.23	193.25	166.57	96.62	122.61
2165	69.95	48.97	20.97	1.35	208.93	187.96	163.93	93.98	114.95
2182	69.95	50.74	19.2	1.37	205.05	185.85	162.87	92.92	112.13
2209	69.95	52.22	17.73	1.43	199.88	182.15	161.02	91.08	108.8
2244	69.95	54.58	15.37	1.46	193.82	178.45	159.17	89.23	104.59
2271	69.95	56.05	13.89	1.53	187.59	173.7	156.79	86.85	100.74
2313	69.95	56.35	13.6	1.62	179.9	166.3	153.1	83.15	96.75
2322	69.95	57.82	12.12	1.63	177.36	165.24	152.57	82.62	94.74
2348	69.95	69.03	0.91	1.73	158.23	157.32	148.6	78.66	79.57
2358	69.95	69.62	0.32	1.76	154.47	154.15	147.02	77.07	77.4
2386	69.95	69.03	0.91	1.84	149.25	148.33	144.11	74.17	75.08
2420	69.95	67.56	2.39	1.88	145.97	143.58	141.74	71.79	74.18	fluid breakthrough to jacket
2455	69.95	66.08	3.86	1.93	144.8	140.94	140.41	70.47	74.33
2463	69.95	65.79	4.16	1.94	144.57	140.41	140.15	70.2	74.36
2498	69.95	64.9	5.04	1.98	143.34	138.29	139.09	69.15	74.19
2526	69.95	63.43	6.52	2	143.23	136.71	138.3	68.35	74.87
2553	69.95	69.03	0.91	2.03	133.92	133.01	136.45	66.5	67.42
2571	69.95	67.85	2.09	2.09	131.93	129.84	134.87	64.92	67.01
2596	69.95	66.38	3.57	2.12	130.24	126.67	133.28	63.33	66.9
2632	69.95	68.74	1.21	2.19	122.59	121.39	130.64	60.69	61.9
2649	69.95	69.03	0.91	2.21	120.18	119.27	129.58	59.64	60.55
2677	69.95	69.33	0.62	2.27	116.19	115.57	127.73	57.79	58.4
2705	69.95	69.33	0.62	2.3	112.49	111.87	125.88	55.94	56.55
2747	69.95	69.03	0.91	2.37	108.03	107.12	123.51	53.56	54.47
2773	69.95	69.03	0.91	2.42	105.92	105	122.45	52.5	53.42
2814	69.95	68.15	1.8	2.45	103.63	101.83	120.86	50.92	52.72
2867	69.95	67.26	2.68	2.51	101.35	98.66	119.28	49.33	52.01
2885	69.95	70.21	-0.27	2.52	97.34	97.61	118.75	48.8	48.54
2929	69.95	71.39	-1.45	2.56	90.88	92.32	116.11	46.16	44.71
2957	69.95	70.8	-0.86	2.61	88.82	89.68	114.79	44.84	43.98
2992	69.95	70.51	-0.56	2.64	86.48	87.04	113.47	43.52	42.96
3020	69.95	70.21	-0.27	2.68	84.66	84.93	112.41	42.46	42.2
3081	69.95	70.21	-0.27	2.71	81.49	81.76	110.82	40.88	40.61
3116	69.95	69.92	0.03	2.75	80.2	80.17	110.03	40.09	40.11
3208	69.95	69.92	0.03	2.81	77.03	77	108.45	38.5	38.53
3268	69.95	69.62	0.32	2.82	75.74	75.41	107.65	37.71	38.03
3306	69.99	69.62	0.37	2.83	74.71	74.34	107.16	37.17	37.54
3366	69.9	69.03	0.87	2.87	74.19	73.32	106.56	36.66	37.53
3439	69.95	68.44	1.5	2.88	73.75	72.24	106.07	36.12	37.63
3482	69.95	68.15	1.8	2.89	73.51	71.72	105.8	35.86	37.66
3536	69.95	71.39	-1.45	2.93	68.68	70.13	105.01	35.07	33.62
3599	69.95	70.51	-0.56	2.95	67.46	68.02	103.96	34.01	33.45
3663	69.95	70.21	-0.27	2.98	66.69	66.96	103.43	33.48	33.21
3751	69.95	70.21	-0.27	2.99	65.64	65.9	102.9	32.95	32.68
3834	69.9	69.92	-0.02	3.03	64.85	64.87	102.33	32.43	32.41
3892	69.9	69.92	-0.02	3.04	63.79	63.81	101.8	31.91	31.89
4014	69.95	69.92	0.03	3.04	63.29	63.26	101.58	31.63	31.66
4138	69.95	69.92	0.03	3.08	62.23	62.21	101.05	31.1	31.13
4236	69.95	69.62	0.32	3.12	61.47	61.15	100.52	30.57	30.9
4333	69.95	69.62	0.32	3.12	60.94	60.62	100.26	30.31	30.63
4383	69.95	69.33	0.62	3.13	60.71	60.09	99.99	30.05	30.66
4461	69.95	69.03	0.91	3.13	60.48	59.56	99.73	29.78	30.69
4569	69.95	68.44	1.5	3.13	61.07	59.56	99.73	29.78	31.28
4694	69.9	67.56	2.34	3.14	61.4	59.06	99.43	29.53	31.87
4792	69.9	66.67	3.23	3.14	62.28	59.06	99.43	29.53	32.75
4901	69.9	65.49	4.41	3.14	63.46	59.06	99.43	29.53	33.93
4979	69.95	68.74	1.21	3.14	60.24	59.03	99.46	29.52	30.73
5088	69.9	69.92	-0.02	3.14	59.04	59.06	99.43	29.53	29.51
5126	69.9	69.92	-0.02	3.14	58.51	58.53	99.16	29.26	29.24
5223	69.9	69.92	-0.02	3.16	56.92	56.94	98.37	28.47	28.45
5262	69.9	69.92	-0.02	3.16	56.39	56.41	98.11	28.21	28.19
5332	69.9	69.92	-0.02	3.16	55.87	55.89	97.84	27.94	27.92
5409	69.9	69.92	-0.02	3.17	55.34	55.36	97.58	27.68	27.66
5487	69.9	69.92	-0.02	3.17	54.81	54.83	97.31	27.41	27.39
5567	69.9	69.92	-0.02	3.18	53.75	53.77	96.78	26.89	26.87
5673	69.9	69.92	-0.02	3.19	53.22	53.24	96.52	26.62	26.6
5733	69.9	69.92	-0.02	3.19	52.7	52.71	96.26	26.36	26.34
5825	69.9	69.92	-0.02	3.2	52.17	52.19	95.99	26.09	26.07
5941	69.9	69.92	-0.02	3.2	51.64	51.66	95.73	25.83	25.81
6057	69.9	69.92	-0.02	3.21	51.11	51.13	95.46	25.56	25.55
6175	69.9	69.92	-0.02	3.21	51.11	51.13	95.46	25.56	25.55
6280	69.9	69.92	-0.02	3.21	50.58	50.6	95.2	25.3	25.28
6427	69.85	69.92	-0.07	3.22	50.03	50.09	94.9	25.05	24.98
6527	69.71	69.92	-0.21	3.22	49.42	49.63	94.52	24.81	24.61
6651	69.85	69.92	-0.07	3.23	48.97	49.04	94.37	24.52	24.45
6800	69.85	69.92	-0.07	3.25	48.97	49.04	94.37	24.52	24.45
6909	69.85	69.92	-0.07	3.26	48.44	48.51	94.11	24.25	24.19
7048	69.85	69.92	-0.07	3.26	47.91	47.98	93.84	23.99	23.92
7126	69.85	69.92	-0.07	3.26	47.91	47.98	93.84	23.99	23.92
7223	69.85	69.92	-0.07	3.27	47.39	47.45	93.58	23.73	23.66
7292	69.85	69.92	-0.07	3.27	47.39	47.45	93.58	23.73	23.66
7381	69.85	69.92	-0.07	3.27	47.39	47.45	93.58	23.73	23.66
7449	69.85	69.92	-0.07	3.27	46.86	46.92	93.31	23.46	23.4
7480	69.76	69.62	0.13	3.19	28.61	28.47	83.99	14.24	14.37
7519	69.62	68.44	1.17	2.85	3.81	2.64	70.94	1.32	2.49
7538	69.52	66.97	2.55	2.63	2.07	-0.49	69.28	-0.24	2.31
7724	69.62	16.23	53.38	1.26	53.91	0.53	69.88	0.26	53.65
7768	69.57	0.01	69.56	1.26	70.11	0.55	69.84	0.27	69.84
Pa4b
Length	46.48	Diameter	19.76	Disp.rate	0.05	mm/min	sawcut	45	deg
time s	Pc(MPa)	Ppore(MPa)	Pc eff	Strain%	eff Sig1	Stress MPa	Nstress	SHstress	Eff sigN
0	68.34	0.81	67.53	0	67.53	0	68.34	0	67.53
65	68.34	0.81	67.53	0.04	75.46	7.93	72.3	3.96	71.5
174	68.34	-0.68	69.02	0.08	94.38	25.36	81.02	12.68	81.7
226	68.34	-0.38	68.72	0.11	102.54	33.82	85.25	16.91	85.63
331	68.34	-0.68	69.02	0.14	121.33	52.31	94.5	26.16	95.18
403	68.34	-0.38	68.72	0.13	133.72	64.99	100.84	32.5	101.22
487	68.34	-0.68	69.02	0.14	148.28	79.26	107.97	39.63	108.65
578	68.34	-0.68	69.02	0.2	163.6	94.58	115.63	47.29	116.31
670	68.34	-0.68	69.02	0.22	179.46	110.43	123.56	55.22	124.24
736	68.34	-0.68	69.02	0.23	190.55	121.53	129.11	60.77	129.79
802	68.34	-0.68	69.02	0.23	202.18	133.16	134.92	66.58	135.6
874	68.34	-0.68	69.02	0.29	211.16	142.14	139.41	71.07	140.09
939	68.34	-0.68	69.02	0.31	221.2	152.18	144.43	76.09	145.11
984	68.34	-0.68	69.02	0.34	227.54	158.52	147.6	79.26	148.28
1055	68.34	-0.68	69.02	0.41	234.94	165.92	151.3	82.96	151.98
1100	68.25	-0.68	68.93	0.44	241.23	172.3	154.4	86.15	155.08
1157	68.34	-0.68	69.02	0.5	247.09	178.07	157.38	89.03	158.06
1240	68.34	-0.38	68.72	0.56	255.25	186.52	161.6	93.26	161.99
1311	68.34	-0.68	69.02	0.65	260.83	191.81	164.25	95.9	164.92
1381	68.34	-0.68	69.02	0.71	266.11	197.09	166.89	98.55	167.57
1446	68.34	-0.68	69.02	0.79	270.34	201.32	169	100.66	169.68
1535	68.34	-0.68	69.02	0.9	276.68	207.66	172.17	103.83	172.85
1619	68.34	-0.68	69.02	1.02	281.44	212.41	174.55	106.21	175.23
1683	68.34	-0.68	69.02	1.1	285.13	216.11	176.4	108.06	177.08
1754	68.34	-0.68	69.02	1.21	288.3	219.28	177.98	109.64	178.66
1779	68.34	-0.68	69.02	1.22	290.42	221.4	179.04	110.7	179.72
1868	68.34	-0.68	69.02	1.35	294.65	225.62	181.15	112.81	181.83
1932	68.34	-0.68	69.02	1.45	296.76	227.74	182.21	113.87	182.89
1987	68.3	-0.38	68.68	1.14	336.07	267.39	201.99	133.69	202.37
2007	68.3	-0.68	68.97	1.52	295.15	226.17	181.38	113.09	182.06
2030	68.34	-0.08	68.43	1.52	294.05	225.62	181.15	112.81	181.24
2053	68.34	2.59	65.75	1.53	290.84	225.1	180.89	112.55	178.3
2113	68.34	9.74	58.61	1.53	283.17	224.57	180.63	112.28	170.89
2145	68.34	13.01	55.33	1.54	279.37	224.04	180.36	112.02	167.35
2176	68.34	17.77	50.57	1.54	274.61	224.04	180.36	112.02	162.59
2205	68.34	20.74	47.6	1.54	271.11	223.51	180.1	111.76	159.35
2225	68.34	22.83	45.51	1.55	268.5	222.98	179.83	111.49	157.01
2255	68.34	26.7	41.65	1.56	263.04	221.4	179.04	110.7	152.34
2269	68.34	28.18	40.16	1.58	259.44	219.28	177.98	109.64	149.8
2291	68.34	31.46	36.89	1.61	253	216.11	176.4	108.06	144.94
2312	68.34	34.13	34.21	1.63	248.21	214	175.34	107	141.21
2335	68.34	38.3	30.04	1.65	241.93	211.89	174.29	105.94	135.98
2356	68.34	41.57	26.77	1.67	236.54	209.77	173.23	104.89	131.66
2374	68.34	44.85	23.5	1.72	231.15	207.66	172.17	103.83	127.33
2391	68.34	48.12	20.22	1.74	225.24	205.02	170.85	102.51	122.73
2416	68.34	51.99	16.35	1.78	217.67	201.32	169	100.66	117.01
2436	68.34	55.86	12.49	1.81	210.63	198.15	167.42	99.07	111.56
2449	68.34	57.34	11	1.86	207.03	196.03	166.36	98.02	109.02
2463	68.34	60.02	8.32	1.88	201.71	193.39	165.04	96.7	105.02
2481	68.34	62.7	5.64	1.91	195.34	189.69	163.19	94.85	100.49
2489	68.25	64.48	3.76	1.93	191.91	188.15	162.32	94.08	97.84
2505	68.34	68.06	0.29	1.99	185.22	184.94	160.81	92.47	92.76
2519	68.34	71.03	-2.69	2.02	178.55	181.24	158.96	90.62	87.93
2540	68.34	74.01	-5.66	2.07	170.29	175.96	156.32	87.98	82.31
2554	68.34	76.68	-8.34	2.13	163.91	172.26	154.47	86.13	77.79
2566	68.34	79.36	-11.02	2.16	158.59	169.61	153.15	84.81	73.79
2578	68.34	81.74	-13.4	2.19	152.52	165.92	151.3	82.96	69.56
2589	68.34	83.83	-15.48	2.25	147.26	162.75	149.71	81.37	65.89
2607	68.34	86.8	-18.46	2.3	139	157.46	147.07	78.73	60.27
2623	68.34	88.59	-20.24	2.38	131.93	152.18	144.43	76.09	55.84
2631	68.34	89.48	-21.14	2.4	128.93	150.06	143.37	75.03	53.9
2640	68.34	90.67	-22.33	2.43	124.57	146.89	141.79	73.45	51.12
2650	68.34	92.45	-24.11	2.48	120.14	144.25	140.47	72.13	48.01
2658	68.34	94.24	-25.9	2.5	115.71	141.61	139.15	70.8	44.91
2672	68.34	95.43	-27.09	2.54	110.29	137.38	137.03	68.69	41.6
2679	68.25	96.32	-28.07	2.59	107.77	135.84	136.17	67.92	39.85
2680	68.34	96.62	-28.28	2.73	106.99	135.27	135.98	67.63	39.36
2689	68.34	98.11	-29.77	2.61	102.86	132.63	134.66	66.31	36.55
2697	68.34	98.7	-30.36	2.63	100.15	130.51	133.6	65.26	34.9
2700	68.34	98.7	-30.36	2.65	98.57	128.93	132.81	64.46	34.1
2700	68.34	98.7	-30.36	2.65	98.57	128.93	132.81	64.46	34.1
2705	68.53	98.7	-30.17	2.84	84.4	114.58	125.82	57.29	27.11	fluid breakthrough to jacket
2707	68.57	97.51	-28.94	2.87	81.92	110.86	124	55.43	26.49
2708	68.62	95.13	-26.51	2.9	81.69	108.2	122.72	54.1	27.59
2711	68.67	91.26	-22.6	2.99	78.71	101.31	119.32	50.65	28.06
2711	68.67	91.26	-22.6	2.99	78.71	101.31	119.32	50.65	28.06
2718	68.81	82.93	-14.13	3.43	51.19	65.31	101.46	32.66	18.53
2719	68.71	81.15	-12.43	3.52	47.11	59.54	98.49	29.77	17.34
2722	68.67	78.47	-9.8	3.64	39.72	49.52	93.43	24.76	14.96
2729	68.53	74.01	-5.48	3.84	28.26	33.73	85.4	16.87	11.39
2733	68.44	72.52	-4.08	3.94	22.82	26.91	81.89	13.45	9.37
2740	68.44	71.33	-2.89	4.02	18.2	21.09	78.98	10.55	7.65
2751	68.34	70.44	-2.09	4.09	14.82	16.91	76.8	8.45	6.36
2767	68.34	70.44	-2.09	4.1	13.23	15.32	76	7.66	5.57
2785	68.34	70.14	-1.8	4.11	13	14.8	75.74	7.4	5.6
2795	68.34	69.25	-0.9	4.11	13.89	14.8	75.74	7.4	6.49
2806	68.3	68.95	-0.65	4.11	14.16	14.82	75.7	7.41	6.76
2820	68.34	68.95	-0.61	4.15	12.08	12.68	74.68	6.34	5.73
2854	68.3	68.95	-0.65	4.15	12.58	13.23	74.91	6.62	5.96
2883	68.3	68.65	-0.35	4.15	12.88	13.23	74.91	6.62	6.26
2902	68.3	68.65	-0.35	4.15	12.88	13.23	74.91	6.62	6.26
2921	68.25	67.46	0.79	4.15	14.04	13.25	74.87	6.63	7.41
2944	68.06	64.78	3.28	4.15	16.09	12.81	74.47	6.4	9.68
2974	67.97	60.62	7.35	4.16	19.67	12.32	74.13	6.16	13.51
2990	68.02	54.96	13.05	4.15	25.88	12.83	74.43	6.41	19.47
3010	68.02	46.93	21.09	4.15	33.91	12.83	74.43	6.41	27.5
3026	67.97	38.9	29.07	4.15	41.92	12.85	74.39	6.42	35.5
3045	67.78	26.4	41.39	4.16	54.32	12.93	74.25	6.47	47.85
3061	68.02	22.23	45.78	4.15	58.61	12.83	74.43	6.41	52.2
3077	68.02	18.07	49.95	4.15	62.78	12.83	74.43	6.41	56.36
3088	68.02	14.2	53.82	4.15	66.64	12.83	74.43	6.41	60.23
3104	67.97	9.14	58.83	4.15	71.68	12.85	74.39	6.42	65.25
3119	67.97	4.97	62.99	4.15	75.84	12.85	74.39	6.42	69.42
3132	67.97	3.78	64.19	4.15	77.03	12.85	74.39	6.42	70.61
3142	67.97	2	65.97	4.15	78.82	12.85	74.39	6.42	72.39
3167	67.97	-0.08	68.05	4.15	80.9	12.85	74.39	6.42	74.48
3193	68.02	-0.38	68.4	4.15	81.22	12.83	74.43	6.41	74.81
3216	67.97	-0.38	68.35	4.15	81.73	13.38	74.66	6.69	75.04
3246	67.97	-0.38	68.35	4.15	81.73	13.38	74.66	6.69	75.04
3249	67.78	-0.38	68.16	4.12	75.81	7.65	71.61	3.82	71.99
3251	67.83	-0.38	68.21	4	70.55	2.34	69	1.17	69.38
3262	67.64	-0.38	68.02	2.72	68.34	0.31	67.8	0.16	68.18
3285	68.02	-0.38	68.4	2.69	68.54	0.15	68.09	0.07	68.47
3294	67.6	-0.38	67.98	1.81	68.31	0.33	67.76	0.17	68.14
3306	67.64	-0.08	67.73	0.43	68.04	0.31	67.8	0.16	67.88
3320	68.06	-0.08	68.15	0.12	68.27	0.12	68.12	0.06	68.21
Pa7
Length	45	Diameter	19.78	Disp.rate	0.1	mm/min	sawcut	45	deg
time s	Pc(MPa)	Ppore(MPa)	Pc eff	Strain%	eff Sig1	Stress MPa	Nstress	SHstress	Eff sigN
0	68.25	-0.2	68.45	0	68.45	0	68.25	0	68.45
45	68.48	-0.2	68.68	-0.05	77.54	8.86	72.91	4.43	73.11
83	68.48	-0.2	68.68	-0.01	88.09	19.41	78.19	9.7	78.38
125	68.48	-0.2	68.68	0.01	100.74	32.06	84.51	16.03	84.71
158	68.48	-0.2	68.68	0.05	111.82	43.14	90.05	21.57	90.25
215	68.48	-0.2	68.68	0.07	130.8	62.12	99.54	31.06	99.74
279	68.48	-0.2	68.68	0.11	154	85.32	111.14	42.66	111.34
320	68.48	-0.2	68.68	0.12	168.24	99.56	118.26	49.78	118.46
365	68.48	-0.2	68.68	0.14	184.59	115.91	126.44	57.95	126.63
410	68.48	-0.2	68.68	0.16	200.41	131.73	134.35	65.86	134.54
455	68.53	-0.2	68.72	0.18	216.78	148.06	142.56	74.03	142.75
485	68.48	-0.2	68.68	0.19	227.3	158.62	147.79	79.31	147.99
524	68.48	-0.2	68.68	0.2	241.54	172.86	154.91	86.43	155.11
555	68.48	-0.2	68.68	0.22	251.56	182.88	159.92	91.44	160.12
577	68.48	-0.2	68.68	0.23	259.47	190.79	163.88	95.39	164.07
603	68.48	-0.2	68.68	0.24	267.38	198.7	167.83	99.35	168.03
627	68.48	-0.2	68.68	0.26	274.76	206.08	171.52	103.04	171.72
651	68.48	-0.2	68.68	0.29	280.56	211.88	174.42	105.94	174.62
666	68.53	-0.2	68.72	0.31	284.28	215.55	176.3	107.78	176.5
685	68.53	-0.2	68.72	0.36	287.97	219.24	178.15	109.62	178.35
700	68.57	-0.2	68.77	0.4	289.58	220.81	178.98	110.4	179.17
728	68.57	-0.2	68.77	0.48	290.11	221.33	179.24	110.67	179.44
746	68.57	0.1	68.48	0.48	287.17	218.7	177.92	109.35	177.82
774	68.57	-0.2	68.77	0.5	285.36	216.59	176.87	108.29	177.07
821	68.57	-0.2	68.77	0.52	283.25	214.48	175.81	107.24	176.01
862	68.57	-0.2	68.77	0.53	281.67	212.9	175.02	106.45	175.22
905	68.53	-0.2	68.72	0.54	280.59	211.86	174.46	105.93	174.66
956	68.53	-0.2	68.72	0.58	280.06	211.33	174.2	105.67	174.39
1043	68.53	-0.2	68.72	0.59	278.48	209.75	173.4	104.88	173.6
1126	68.53	0.1	68.43	0.6	277.13	208.7	172.88	104.35	172.78	start raising Pp
1222	68.48	4.23	64.25	0.63	272.45	208.19	172.58	104.1	168.35
1314	68.48	13.37	55.11	0.64	262.25	207.14	172.05	103.57	158.68
1417	68.53	28.42	40.11	0.65	246.7	206.59	171.82	103.29	143.41
1519	68.53	42.58	25.95	0.68	232.01	206.06	171.56	103.03	128.98
1623	68.48	56.73	11.75	0.65	217.83	206.08	171.52	103.04	114.79
1679	68.48	65.29	3.19	0.66	208.75	205.55	171.26	102.78	105.97
1707	68.48	69.12	-0.64	0.66	204.91	205.55	171.26	102.78	102.14
1743	68.48	75.02	-6.54	0.66	199.01	205.55	171.26	102.78	96.24
1781	68.25	81.22	-12.97	0.66	192.69	205.66	171.08	102.83	89.86
1822	68.48	86.53	-18.05	0.66	186.98	205.03	171	102.51	84.47
1853	68.53	90.36	-21.83	0.66	183.17	205.01	171.03	102.5	80.67
1883	68.53	93.31	-24.78	0.66	180.22	205.01	171.03	102.5	77.72
1924	68.53	97.15	-28.62	0.66	176.39	205.01	171.03	102.5	73.89
1968	68.53	100.98	-32.45	0.66	172.55	205.01	171.03	102.5	70.05
1989	68.53	103.93	-35.4	0.66	169.6	205.01	171.03	102.5	67.1
[truncated: 205 more rows]
